# Supplementary material for: Geographic abundance patterns explained by niche centrality hypothesis in two Chagas disease vectors in Latin America
Source: PLoS One. 2020 Nov 4;15(11):e0241710. doi: 10.1371/journal.pone.0241710 (PMC7641389; doi:10.1371/journal.pone.0241710)
Supplement: S1 Table — (XLSX) [file pone.0241710.s001.xlsx]

## Sheet: Hoja1
Species	Longitude	Latitude	Year	habitat	Country	StateProvince	Source
Rhodnius pallescens	-84.7	10.85	2005-2006	Domicilio	Costa Rica	Alajuela	Field collections by Dra. Soledad Ceccarelli
Rhodnius pallescens	-84.7146	11.0605	2005-2006		Costa Rica	Alajuela	Field collections by Dra. Soledad Ceccarelli
Rhodnius pallescens	-84.7	11.6833	2005-2006	Peridomicilio	Nicaragua	Río San Juan	Field collections by Dra. Soledad Ceccarelli
Rhodnius pallescens	-84.7833	11.1167	2005-2006	Domicilio	Nicaragua	Río San Juan	Field collections by Dra. Soledad Ceccarelli
Rhodnius pallescens	-84.7878	11.5328	2005-2006	Domicilio	Nicaragua	Río San Juan	Field collections by Dra. Soledad Ceccarelli
Rhodnius pallescens	-82.2692	9.4048	1964|1970	Domicilio-Peridomicilio	Panamá​​	Bocas del Toro	Field collections by Dra. Soledad Ceccarelli
Rhodnius pallescens	-80.1205	9.12145	1964|1970	Domicilio-Peridomicilio	Panamá​​	Colón	Field collections by Dra. Soledad Ceccarelli
Rhodnius pallescens	-79.9	9.33432	1964|1970	Domicilio-Peridomicilio	Panamá​​	Colón	Field collections by Dra. Soledad Ceccarelli
Rhodnius pallescens	-79.7241	9.14228	1964|1970	Domicilio-Peridomicilio	Panamá​​	Colón	Field collections by Dra. Soledad Ceccarelli
Rhodnius pallescens	-80.4994	9.02225	1964|1970	Domicilio-Peridomicilio	Panamá​​	Colón	Field collections by Dra. Soledad Ceccarelli
Rhodnius pallescens	-79.6667	9.56667			Panamá​​	Colón	Field collections by Dra. Soledad Ceccarelli
Rhodnius pallescens	-78.1522	8.64416	1997-2013		Panamá​​	Darién	Field collections by Dra. Soledad Ceccarelli
Rhodnius pallescens	-79.6165	8.98742	1964|1970	Domicilio-Peridomicilio	Panamá​​	Panamá Oeste	Field collections by Dra. Soledad Ceccarelli
Rhodnius pallescens	-79.6755	8.91555			Panamá​​	Panamá Oeste	Field collections by Dra. Soledad Ceccarelli
Rhodnius pallescens	-80.0535	8.83604	1964|1970	Domicilio-Peridomicilio	Panamá​​	Panamá Oeste	Field collections by Dra. Soledad Ceccarelli
Rhodnius pallescens	-79.9086	8.74847			Panamá​​	Panamá Oeste	Field collections by Dra. Soledad Ceccarelli
Rhodnius pallescens	-79.0997	9.16667		Domicilio-Peridomicilio	Panamá​​	Panamá	Field collections by Dra. Soledad Ceccarelli
Rhodnius pallescens	-79.1	9.1667	1997-2013		Panamá​​	Panamá	Field collections by Dra. Soledad Ceccarelli
Rhodnius pallescens	-78.6667	9	1972-1975		Panamá​​	Panamá	Field collections by Dra. Soledad Ceccarelli
Rhodnius pallescens	-78.6115	8.70825		Domicilio-Peridomicilio	Panamá​​	Panamá	Field collections by Dra. Soledad Ceccarelli
Rhodnius pallescens	-79.8858	9.10417		Domicilio	Panamá​​	Panamá Oeste	Field collections by Dra. Soledad Ceccarelli
Rhodnius pallescens	-79.9053	9.10694		Domicilio	Panamá​​	Panamá Oeste	Field collections by Dra. Soledad Ceccarelli
Rhodnius pallescens	-79.7833	8.8803	1997-2013		Panamá​​	Panamá Oeste	Field collections by Dra. Soledad Ceccarelli
Rhodnius pallescens	-79.7736	8.88289	1964|1970	Domicilio-Peridomicilio	Panamá​​	Panamá Oeste	Field collections by Dra. Soledad Ceccarelli
Rhodnius pallescens	-79.848	9.01696			Panamá​​	Panamá Oeste	Field collections by Dra. Soledad Ceccarelli
Rhodnius pallescens	-79.8787	8.85991			Panamá​​	Panamá Oeste	Field collections by Dra. Soledad Ceccarelli
Rhodnius pallescens	-79.6165	9.16194			Panamá​​	Panamá	Field collections by Dra. Soledad Ceccarelli
Rhodnius pallescens	-79.4029	9.10118			Panamá​​	Panamá	Field collections by Dra. Soledad Ceccarelli
Rhodnius pallescens	-81.3833	8.1	1964|1970	Domicilio-Peridomicilio	Panamá​​	Panamá	Field collections by Dra. Soledad Ceccarelli
Rhodnius pallescens	-81.05	8.51667		Domicilio	Panamá​​	Veraguas	Field collections by Dra. Soledad Ceccarelli
Rhodnius pallescens	-81.1278	8.49139	2005|2008	Domicilio-Peridomicilio	Panamá​​	Veraguas	Field collections by Dra. Soledad Ceccarelli
Rhodnius pallescens	-81.0833	8.55	2005|2008	Domicilio-Peridomicilio	Panamá​​	Veraguas	Field collections by Dra. Soledad Ceccarelli
Rhodnius pallescens	-89.1338	17.1257	2005|2008	Domicilio-Peridomicilio	Panamá​​	Veraguas	Field collections by Dra. Soledad Ceccarelli
Rhodnius pallescens	-76.1007	9.29906			Colombia	CÃ³rdoba	https://doi.org/10.15468/dl.shxan2
Rhodnius pallescens	-76.7317	8.0981			Colombia	Antioquia	https://doi.org/10.15468/dl.shxan3
Rhodnius pallescens	-75.1506	7.0764			Colombia	Antioquia	https://doi.org/10.15468/dl.shxan4
Rhodnius pallescens	-77.279	8.51011			Colombia	ChocÃ³	https://doi.org/10.15468/dl.shxan5
Rhodnius pallescens	-73.6255	8.9565			Colombia	Cesar	https://doi.org/10.15468/dl.shxan6
Rhodnius pallescens	-73.2602	6.4684			Colombia	Santander	https://doi.org/10.15468/dl.shxan7
Rhodnius pallescens	-75.9539	9.35384			Colombia	CÃ³rdoba	https://doi.org/10.15468/dl.shxan8
Rhodnius pallescens	-75.5199	9.74084			Colombia	Sucre	https://doi.org/10.15468/dl.shxan9
Rhodnius pallescens	-74.9902	6.19035			Colombia	Antioquia	https://doi.org/10.15468/dl.shxan10
Rhodnius pallescens	-75.6203	8.8744			Colombia	CÃ³rdoba	https://doi.org/10.15468/dl.shxan11
Rhodnius pallescens	-75.08	6.9106			Colombia	Antioquia	https://doi.org/10.15468/dl.shxan12
Rhodnius pallescens	-73.7916	5.91846			Colombia	Santander	https://doi.org/10.15468/dl.shxan13
Rhodnius pallescens	-75.3047	9.9847			Colombia	BolÃ­var	https://doi.org/10.15468/dl.shxan14
Rhodnius pallescens	-76.7877	8.42717			Colombia	Antioquia	https://doi.org/10.15468/dl.shxan15
Rhodnius pallescens	-74.4245	9.24015			Colombia	BolÃ­var	https://doi.org/10.15468/dl.shxan16
Rhodnius pallescens	-79.848	9.01696			Panamá​​	PanamÃ¡ Oeste	https://doi.org/10.15468/dl.shxan17
Rhodnius pallescens	-76.53	8.7631			Colombia	Antioquia	https://doi.org/10.15468/dl.shxan18
Rhodnius pallescens	-74.0544	7.9644			Colombia	BolÃ­var	https://doi.org/10.15468/dl.shxan19
Rhodnius pallescens	-75.0867	9.9567			Colombia	Sucre	https://doi.org/10.15468/dl.shxan20
Rhodnius pallescens	-75.3981	9.1057			Colombia	BolÃ­var	https://doi.org/10.15468/dl.shxan21
Rhodnius pallescens	-73.7702	5.9894			Colombia	CÃ³rdoba	https://doi.org/10.15468/dl.shxan22
Rhodnius pallescens	-74.3498	9.2403			Colombia	Santander	https://doi.org/10.15468/dl.shxan23
Rhodnius pallescens	-75.6964	8.79802			Colombia	Magdalena	https://doi.org/10.15468/dl.shxan24
Rhodnius pallescens	-73.4139	6.8836			Colombia	CÃ³rdoba	https://doi.org/10.15468/dl.shxan25
Rhodnius pallescens	-73.6676	10.8323			Colombia	Santander	https://doi.org/10.15468/dl.shxan26
Rhodnius pallescens	-73.5898	10.5606			Colombia	Magdalena	https://doi.org/10.15468/dl.shxan27
Rhodnius pallescens	-74.8711	7.4942			Colombia	Cesar	https://doi.org/10.15468/dl.shxan28
Rhodnius pallescens	-75.2806	8.86056			Colombia	Antioquia	https://doi.org/10.15468/dl.shxan29
Rhodnius pallescens	-76.6864	7.6769			Colombia	Sucre	https://doi.org/10.15468/dl.shxan30
Rhodnius pallescens	-79.6165	9.16194			Colombia	Antioquia	https://doi.org/10.15468/dl.shxan31
Rhodnius pallescens	-74.7906	6.5544			Panamá​​	PanamÃ¡	https://doi.org/10.15468/dl.shxan32
Rhodnius pallescens	-74.4498	9.34059			Colombia	Antioquia	https://doi.org/10.15468/dl.shxan33
Rhodnius pallescens	-74.5302	9.26853			Colombia	Magdalena	https://doi.org/10.15468/dl.shxan34
Rhodnius pallescens	-73.8097	9.26093			Colombia	Magdalena	https://doi.org/10.15468/dl.shxan35
Rhodnius pallescens	-81.05	8.51667			Colombia	Antioquia	https://doi.org/10.15468/dl.shxan36
Rhodnius pallescens	-84.7833	11.1167			Colombia	Cesar	https://doi.org/10.15468/dl.shxan37
Rhodnius pallescens	-75.5383	8.4697			Panamá​​	Veraguas	https://doi.org/10.15468/dl.shxan38
Rhodnius pallescens	-73.68	8.05365			Nicaragua	RÃ­o San Juan	https://doi.org/10.15468/dl.shxan39
Rhodnius pallescens	-75.4107	8.8123			Colombia	CÃ³rdoba	https://doi.org/10.15468/dl.shxan40
Rhodnius pallescens	-73.1331	6.5557			Colombia	Cesar	https://doi.org/10.15468/dl.shxan41
Rhodnius pallescens	-76.1437	8.26324			Colombia	CÃ³rdoba	https://doi.org/10.15468/dl.shxan42
Rhodnius pallescens	-79.8858	9.10417			Colombia	Santander	https://doi.org/10.15468/dl.shxan43
Rhodnius pallescens	-73.6269	8.3125			Colombia	CÃ³rdoba	https://doi.org/10.15468/dl.shxan44
Rhodnius pallescens	-73.6031	9.3624			Panamá​​	PanamÃ¡ Oeste	https://doi.org/10.15468/dl.shxan45
Rhodnius pallescens	-73.6645	8.6882			Colombia	Cesar	https://doi.org/10.15468/dl.shxan46
Rhodnius pallescens	-75.45	8.95			Colombia	Cesar	https://doi.org/10.15468/dl.shxan47
Rhodnius pallescens	-74.4998	9.24238			Colombia	Cesar	https://doi.org/10.15468/dl.shxan48
Rhodnius pallescens	-76.2411	8.79			Colombia	CÃ³rdoba	https://doi.org/10.15468/dl.shxan49
Rhodnius pallescens	-75.05	9.16667			Colombia	Magdalena	https://doi.org/10.15468/dl.shxan50
Rhodnius pallescens	-73.1209	7.11316			Colombia	CÃ³rdoba	https://doi.org/10.15468/dl.shxan51
Rhodnius pallescens	-74.199	11.2408			Colombia	Sucre	https://doi.org/10.15468/dl.shxan52
Rhodnius pallescens	-76.4271	8.8501			Colombia	Santander	https://doi.org/10.15468/dl.shxan53
Rhodnius pallescens	-79.9086	8.74847			Colombia	Magdalena	https://doi.org/10.15468/dl.shxan54
Rhodnius pallescens	-79.7833	8.8803			Colombia	Antioquia	https://doi.org/10.15468/dl.shxan55
Rhodnius pallescens	-75.5883	8.4147			Panamá​​	PanamÃ¡ Oeste	https://doi.org/10.15468/dl.shxan56
Rhodnius pallescens	-74.7989	6.77421			Panamá​​	PanamÃ¡ Oeste	https://doi.org/10.15468/dl.shxan57
Rhodnius pallescens	-79.7241	9.14228			Colombia	CÃ³rdoba	https://doi.org/10.15468/dl.shxan58
Rhodnius pallescens	-74.8017	6.7731			Colombia	Antioquia	https://doi.org/10.15468/dl.shxan59
Rhodnius pallescens	-74.5867	6.19167			Panamá​​	ColÃ³n	https://doi.org/10.15468/dl.shxan60
Rhodnius pallescens	-73.7403	5.89219			Colombia	Antioquia	https://doi.org/10.15468/dl.shxan61
Rhodnius pallescens	-84.7878	11.5328			Colombia	Antioquia	https://doi.org/10.15468/dl.shxan62
Rhodnius pallescens	-74.8887	5.57402			Colombia	Santander	https://doi.org/10.15468/dl.shxan63
Rhodnius pallescens	-73.1667	10.3833			Nicaragua	RÃ­o San Juan	https://doi.org/10.15468/dl.shxan64
Rhodnius pallescens	-74.4067	6.4944			Colombia	Caldas	https://doi.org/10.15468/dl.shxan65
Rhodnius pallescens	-73.5375	9.19962			Colombia	Cesar	https://doi.org/10.15468/dl.shxan66
Rhodnius pallescens	-79.9	9.33432			Colombia	Antioquia	https://doi.org/10.15468/dl.shxan67
Rhodnius pallescens	-84.7146	11.0605			Colombia	Cesar	https://doi.org/10.15468/dl.shxan68
Rhodnius pallescens	-79.8787	8.85991			Panamá​​	ColÃ³n	https://doi.org/10.15468/dl.shxan69
Rhodnius pallescens	-73.5111	6.69806			Costa Rica	Alajuela	https://doi.org/10.15468/dl.shxan70
Rhodnius pallescens	-75.0271	8.929			Panamá​​	PanamÃ¡ Oeste	https://doi.org/10.15468/dl.shxan71
Rhodnius pallescens	-79.1	9.1667			Colombia	Santander	https://doi.org/10.15468/dl.shxan72
Rhodnius pallescens	-73.4735	6.2901			Colombia	Sucre	https://doi.org/10.15468/dl.shxan73
Rhodnius pallescens	-73.8719	8.3133			Panamá​​	PanamÃ¡	https://doi.org/10.15468/dl.shxan74
Rhodnius pallescens	-74.0997	7.98066			Colombia	Santander	https://doi.org/10.15468/dl.shxan75
Rhodnius pallescens	-73.6238	8.31025			Colombia	BolÃ­var	https://doi.org/10.15468/dl.shxan76
Rhodnius pallescens	-79.6165	8.98742			Colombia	BolÃ­var	https://doi.org/10.15468/dl.shxan77
Rhodnius pallescens	-79.0997	9.16667			Colombia	Cesar	https://doi.org/10.15468/dl.shxan78
Rhodnius pallescens	-79.7736	8.88289			Colombia	Antioquia	https://doi.org/10.15468/dl.shxan79
Rhodnius pallescens	-73.3358	7.63917			Panamá​​	PanamÃ¡ Oeste	https://doi.org/10.15468/dl.shxan80
Rhodnius pallescens	-74.991	9.1176			Panamá​​	PanamÃ¡	https://doi.org/10.15468/dl.shxan81
Rhodnius pallescens	-75.5256	9.73667			Panamá​​	PanamÃ¡ Oeste	https://doi.org/10.15468/dl.shxan82
Rhodnius pallescens	-76.826	5.2528			Colombia	Norte de Santander	https://doi.org/10.15468/dl.shxan83
Rhodnius pallescens	-75.1281	8.6597			Colombia	Sucre	https://doi.org/10.15468/dl.shxan84
Rhodnius pallescens	-81.0833	8.55			Colombia	Sucre	https://doi.org/10.15468/dl.shxan85
Rhodnius pallescens	-74.85	6.6833			Colombia	ChocÃ³	https://doi.org/10.15468/dl.shxan86
Rhodnius pallescens	-81.3833	8.1			Colombia	Sucre	https://doi.org/10.15468/dl.shxan87
Rhodnius pallescens	-78.6667	9			Panamá​​	Veraguas	https://doi.org/10.15468/dl.shxan88
Rhodnius pallescens	-74.5333	7.0308			Colombia	Antioquia	https://doi.org/10.15468/dl.shxan89
Rhodnius pallescens	-74.1867	10.5214			Panamá​​	Veraguas	https://doi.org/10.15468/dl.shxan90
Rhodnius pallescens	-73.7427	8.3228			Panamá​​	PanamÃ¡	https://doi.org/10.15468/dl.shxan91
Rhodnius pallescens	-78.1522	8.64416			Colombia	Antioquia	https://doi.org/10.15468/dl.shxan92
Rhodnius pallescens	-78.6115	8.70825			Colombia	Magdalena	https://doi.org/10.15468/dl.shxan93
Rhodnius pallescens	-76.3786	8.2761			Colombia	Cesar	https://doi.org/10.15468/dl.shxan94
Rhodnius pallescens	-75.8363	8.9583			Panamá​​	DariÃ©n	https://doi.org/10.15468/dl.shxan95
Rhodnius pallescens	-80.0535	8.83604			Panamá​​	PanamÃ¡	https://doi.org/10.15468/dl.shxan96
Rhodnius pallescens	-84.7	10.85			Colombia	Antioquia	https://doi.org/10.15468/dl.shxan97
Rhodnius pallescens	-73.1333	7.5			Colombia	CÃ³rdoba	https://doi.org/10.15468/dl.shxan98
Rhodnius pallescens	-73.9167	7.01667			Panamá​​	PanamÃ¡	https://doi.org/10.15468/dl.shxan99
Rhodnius pallescens	-74.3382	5.4595			Panamá​​	PanamÃ¡ Oeste	https://doi.org/10.15468/dl.shxan100
Rhodnius pallescens	-79.6755	8.91555			Costa Rica	Alajuela	https://doi.org/10.15468/dl.shxan101
Rhodnius pallescens	-74.9922	5.4126			Colombia	Santander	https://doi.org/10.15468/dl.shxan102
Rhodnius pallescens	-74.2238	9.1433			Colombia	Antioquia	https://doi.org/10.15468/dl.shxan103
Rhodnius pallescens	-77.2779	8.50901			Colombia	Antioquia	https://doi.org/10.15468/dl.shxan104
Rhodnius pallescens	-75.9695	9.33023			Colombia	Cundinamarca	https://doi.org/10.15468/dl.shxan105
Rhodnius pallescens	-76.3546	8.894			Colombia	BolÃ­var	https://doi.org/10.15468/dl.shxan106
Rhodnius pallescens	-73.8123	8.8522			Panamá​​	PanamÃ¡ Oeste	https://doi.org/10.15468/dl.shxan107
Rhodnius pallescens	-75.4028	7.5881			Colombia	Caldas	https://doi.org/10.15468/dl.shxan108
Rhodnius pallescens	-84.7	11.6833			Colombia	Magdalena	https://doi.org/10.15468/dl.shxan109
Rhodnius pallescens	-81.1278	8.49139			Colombia	ChocÃ³	https://doi.org/10.15468/dl.shxan110
Rhodnius pallescens	-73.9758	9.0011			Colombia	CÃ³rdoba	https://doi.org/10.15468/dl.shxan111
Rhodnius pallescens	-79.9053	9.10694			Colombia	CÃ³rdoba	https://doi.org/10.15468/dl.shxan112
Rhodnius pallescens	-80.4994	9.02225			Colombia	Cesar	https://doi.org/10.15468/dl.shxan113
Rhodnius pallescens	-79.4029	9.10118			Colombia	Antioquia	https://doi.org/10.15468/dl.shxan114
Rhodnius pallescens	-73.2356	10.0367			Nicaragua	RÃ­o San Juan	https://doi.org/10.15468/dl.shxan115
Rhodnius pallescens	-73.4098	6.881			Panamá​​	Veraguas	https://doi.org/10.15468/dl.shxan116
Rhodnius pallescens	-80.1205	9.12145			Colombia	Magdalena	https://doi.org/10.15468/dl.shxan117
Rhodnius pallescens	-75.4083	10.3294			Panamá​​	PanamÃ¡ Oeste	https://doi.org/10.15468/dl.shxan118
Rhodnius pallescens	-82.2692	9.4048			Panamá​​	ColÃ³n	https://doi.org/10.15468/dl.shxan119
Rhodnius pallescens	-74.4244	9.23721			Panamá​​	PanamÃ¡	https://doi.org/10.15468/dl.shxan120
Rhodnius pallescens	-79.6667	9.56667			Colombia	Cesar	https://doi.org/10.15468/dl.shxan121
Rhodnius pallescens	-80.1086	8.96472	2002	Attalea butyracea	Panamá​​	Distrito de Chame	Kieran TJ, Gottdenker NL, Varian CP, Saldaña A, Means N, Owens D, Calzada JE, Glenn TC. 2017. Blood Meal Source Characterization Using Illumina Sequencing in the Chagas Disease Vector Rhodnius pallescens (Hemiptera: Reduviidae) in Panamá. J Med Entomol. 2017 Nov 7;54(6):1786-1789. doi: 10.1093/jme/tjx170.
Rhodnius pallescens	-79.9811	9.20778	2002	Attalea butyracea	Panamá​​	Distrito de Chame	Kieran TJ, Gottdenker NL, Varian CP, Saldaña A, Means N, Owens D, Calzada JE, Glenn TC. 2017. Blood Meal Source Characterization Using Illumina Sequencing in the Chagas Disease Vector Rhodnius pallescens (Hemiptera: Reduviidae) in Panamá. J Med Entomol. 2017 Nov 7;54(6):1786-1789. doi: 10.1093/jme/tjx170.
Rhodnius pallescens	-84.7	10.85	1986	Peridomicilio (piezas de madera, leña, almacenes, gallineros)	Costa Rica	Guanacaste	Zeledón Rodrigo, Marín Francisca, Calvo Nidia, Lugo Emperatriz, Valle Sonia. Distribution and ecological aspects of Rhodnius pallescens in Costa Rica and Nicaragua and their epidemiological implications. Mem. Inst. Oswaldo Cruz [Internet]. 2006 Feb [cited 2019 Nov 18] ; 101( 1 ): 75-79. Available from: http://www.scielo.br/scielo.php?script=sci_arttext&pid=S0074-02762006000100014&lng=en. http://d…
Rhodnius pallescens			2007	Intradomicilio, Peridomicilio, Attalea butyracea	Panamá​​	Panamá Oeste and Panamá	Gottdenker NL, Calzada JE, Saldaña A, Carroll CR. Association of anthropogenic land use change and increased abundance of the Chagas disease vector Rhodnius pallescens in a rural landscape of Panama. Am J Trop Med Hyg. 2011 Jan;84(1):70-7. doi: 10.4269/ajtmh.2011.10-0041. PMID: 21212205; PMCID: PMC3005514.
Rhodnius pallescens	-79.9032	8.61413	1999-2000	Intradomicilio, Peridomicilio, Attalea butyracea	Panamá​​	Panamá Oeste	Vasquez Ana Maria de, Samudio Franklyn E., Saldaña Azael, Paz Hector M., Calzada José E.. Eco-epidemiological aspects of Trypanosoma cruzi, Trypanosoma rangeli and their vector (Rhodnius pallescens) in Panama. Rev. Inst. Med. trop. S. Paulo [Internet]. 2004 Aug [cited 2019 Nov 18] ; 46( 4 ): 217-222. Available from: http://www.scielo.br/scielo.php?script=sci_arttext&pid=S0036-46652004000400008&ln…
Rhodnius pallescens	-67.4895	6.18797	2015-2016	Peridomicilio	Colombia	Vichada	Montoya-Porrasa L.M., , Triana-Chavez O., Alzatec J.F., Moreno-Herreraa C.X., Cadavid-Restrepoa G.E. 2017. 16S rRNA gene amplicon sequencing reveals dominance of Actinobacteria in Rhodnius pallescens compared to Triatoma maculata midgut microbiota in natural populations of vector insects from Colombia. Acta Tropica 178, 327–332. https://doi.org/10.1016/j.actatropica.2017.11.004
Rhodnius pallescens	-84.2133	10.0173	1989-1998	Selvatica	Costa Rica	Alajuela	Zeledon et al. 2001. Entomological and Ecological Aspects of Six Sylvatic Species of Triatomines (Hemiptera, Reduviidae) from the Collection of the National Biodiversity Institute of Costa Rica, Central America. Mem Inst Oswaldo Cruz, Rio de Janeiro, 96(6): 757-764
Rhodnius pallescens	-83.0305	9.9949	1989-1998	Selvatica	Costa Rica	Limón	Zeledon et al. 2001. Entomological and Ecological Aspects of Six Sylvatic Species of Triatomines (Hemiptera, Reduviidae) from the Collection of the National Biodiversity Institute of Costa Rica, Central America. Mem Inst Oswaldo Cruz, Rio de Janeiro, 96(6): 757-764
Rhodnius pallescens	-62.6967	-18.71	1997–2006	Attalea butyracea and Elaeis oleifera palm trees	Bolivia	Santa Cruz
Rhodnius pallescens	-74.3516	9.23976	1997–2006	Attalea butyracea and Elaeis oleifera palm trees	Colombia	Magdalena	Gómez-Palacio A., Jaramillo-O N., Caro-Riaño H., Diaz S., Monteiro F. Pérez R., Panzera F. Triana O. 2012. Morphometric and molecular evidence of intraspecific biogeographical differentiation of Rhodnius pallescens (HEMIPTERA: REDUVIIDAE: RHODNIINI) from Colombia and Panama. Infection, Genetics and Evolution, 12:1975–1983
Rhodnius pallescens	-74.4984	9.24488	1997–2006	Attalea butyracea and Elaeis oleifera palm trees	Colombia	Magdalena	Gómez-Palacio A., Jaramillo-O N., Caro-Riaño H., Diaz S., Monteiro F. Pérez R., Panzera F. Triana O. 2012. Morphometric and molecular evidence of intraspecific biogeographical differentiation of Rhodnius pallescens (HEMIPTERA: REDUVIIDAE: RHODNIINI) from Colombia and Panama. Infection, Genetics and Evolution, 12:1975–1983
Rhodnius pallescens	-74.425	9.23944	1997–2006	Attalea butyracea and Elaeis oleifera palm trees	Colombia	Bolivar	Gómez-Palacio A., Jaramillo-O N., Caro-Riaño H., Diaz S., Monteiro F. Pérez R., Panzera F. Triana O. 2012. Morphometric and molecular evidence of intraspecific biogeographical differentiation of Rhodnius pallescens (HEMIPTERA: REDUVIIDAE: RHODNIINI) from Colombia and Panama. Infection, Genetics and Evolution, 12:1975–1983
Rhodnius pallescens	-75.4712	10.3813	1997–2006	Attalea butyracea and Elaeis oleifera palm trees	Colombia	Bolivar	Gómez-Palacio A., Jaramillo-O N., Caro-Riaño H., Diaz S., Monteiro F. Pérez R., Panzera F. Triana O. 2012. Morphometric and molecular evidence of intraspecific biogeographical differentiation of Rhodnius pallescens (HEMIPTERA: REDUVIIDAE: RHODNIINI) from Colombia and Panama. Infection, Genetics and Evolution, 12:1975–1983
Rhodnius pallescens	-75.95	9.35	1997–2006	Attalea butyracea and Elaeis oleifera palm trees	Colombia	Cordoba	Gómez-Palacio A., Jaramillo-O N., Caro-Riaño H., Diaz S., Monteiro F. Pérez R., Panzera F. Triana O. 2012. Morphometric and molecular evidence of intraspecific biogeographical differentiation of Rhodnius pallescens (HEMIPTERA: REDUVIIDAE: RHODNIINI) from Colombia and Panama. Infection, Genetics and Evolution, 12:1975–1983
Rhodnius pallescens	-75.0488	9.16069	1997–2006	Attalea butyracea and Elaeis oleifera palm trees	Colombia	Sucre	Gómez-Palacio A., Jaramillo-O N., Caro-Riaño H., Diaz S., Monteiro F. Pérez R., Panzera F. Triana O. 2012. Morphometric and molecular evidence of intraspecific biogeographical differentiation of Rhodnius pallescens (HEMIPTERA: REDUVIIDAE: RHODNIINI) from Colombia and Panama. Infection, Genetics and Evolution, 12:1975–1983
Rhodnius pallescens	-73.6153	8.30667	1997–2006	Attalea butyracea and Elaeis oleifera palm trees	Colombia	Cesar	Gómez-Palacio A., Jaramillo-O N., Caro-Riaño H., Diaz S., Monteiro F. Pérez R., Panzera F. Triana O. 2012. Morphometric and molecular evidence of intraspecific biogeographical differentiation of Rhodnius pallescens (HEMIPTERA: REDUVIIDAE: RHODNIINI) from Colombia and Panama. Infection, Genetics and Evolution, 12:1975–1983
Rhodnius pallescens	-75.55	9.73333	1997–2006	Attalea butyracea and Elaeis oleifera palm trees	Colombia	Sucre	Gómez-Palacio A., Jaramillo-O N., Caro-Riaño H., Diaz S., Monteiro F. Pérez R., Panzera F. Triana O. 2012. Morphometric and molecular evidence of intraspecific biogeographical differentiation of Rhodnius pallescens (HEMIPTERA: REDUVIIDAE: RHODNIINI) from Colombia and Panama. Infection, Genetics and Evolution, 12:1975–1983
Rhodnius pallescens	-74.7994	6.77306	1997–2006	Attalea butyracea and Elaeis oleifera palm trees	Colombia	Antioquia	Gómez-Palacio A., Jaramillo-O N., Caro-Riaño H., Diaz S., Monteiro F. Pérez R., Panzera F. Triana O. 2012. Morphometric and molecular evidence of intraspecific biogeographical differentiation of Rhodnius pallescens (HEMIPTERA: REDUVIIDAE: RHODNIINI) from Colombia and Panama. Infection, Genetics and Evolution, 12:1975–1983
Rhodnius pallescens	-74.8328	5.63971	1997–2006	Attalea butyracea and Elaeis oleifera palm trees	Colombia	Caldas	Gómez-Palacio A., Jaramillo-O N., Caro-Riaño H., Diaz S., Monteiro F. Pérez R., Panzera F. Triana O. 2012. Morphometric and molecular evidence of intraspecific biogeographical differentiation of Rhodnius pallescens (HEMIPTERA: REDUVIIDAE: RHODNIINI) from Colombia and Panama. Infection, Genetics and Evolution, 12:1975–1983
Rhodnius pallescens	-73.4167	6.88333	1997–2006	Attalea butyracea and Elaeis oleifera palm trees	Colombia	Santander	Gómez-Palacio A., Jaramillo-O N., Caro-Riaño H., Diaz S., Monteiro F. Pérez R., Panzera F. Triana O. 2012. Morphometric and molecular evidence of intraspecific biogeographical differentiation of Rhodnius pallescens (HEMIPTERA: REDUVIIDAE: RHODNIINI) from Colombia and Panama. Infection, Genetics and Evolution, 12:1975–1983
Rhodnius pallescens	-73.1173	7.11146	1997–2006	Attalea butyracea and Elaeis oleifera palm trees	Colombia	Santander	Gómez-Palacio A., Jaramillo-O N., Caro-Riaño H., Diaz S., Monteiro F. Pérez R., Panzera F. Triana O. 2012. Morphometric and molecular evidence of intraspecific biogeographical differentiation of Rhodnius pallescens (HEMIPTERA: REDUVIIDAE: RHODNIINI) from Colombia and Panama. Infection, Genetics and Evolution, 12:1975–1983
Rhodnius pallescens	-73.5167	6.7	1997–2006	Attalea butyracea and Elaeis oleifera palm trees	Colombia	Norte de Santander	Gómez-Palacio A., Jaramillo-O N., Caro-Riaño H., Diaz S., Monteiro F. Pérez R., Panzera F. Triana O. 2012. Morphometric and molecular evidence of intraspecific biogeographical differentiation of Rhodnius pallescens (HEMIPTERA: REDUVIIDAE: RHODNIINI) from Colombia and Panama. Infection, Genetics and Evolution, 12:1975–1983
Rhodnius pallescens	-76.7667	8.43333	1997–2006	Attalea butyracea and Elaeis oleifera palm trees	Colombia	Antioquia	Gómez-Palacio A., Jaramillo-O N., Caro-Riaño H., Diaz S., Monteiro F. Pérez R., Panzera F. Triana O. 2012. Morphometric and molecular evidence of intraspecific biogeographical differentiation of Rhodnius pallescens (HEMIPTERA: REDUVIIDAE: RHODNIINI) from Colombia and Panama. Infection, Genetics and Evolution, 12:1975–1983
Rhodnius pallescens	-76.7361	8.06667	1997–2006	Attalea butyracea and Elaeis oleifera palm trees	Colombia	Antioquia	Gómez-Palacio A., Jaramillo-O N., Caro-Riaño H., Diaz S., Monteiro F. Pérez R., Panzera F. Triana O. 2012. Morphometric and molecular evidence of intraspecific biogeographical differentiation of Rhodnius pallescens (HEMIPTERA: REDUVIIDAE: RHODNIINI) from Colombia and Panama. Infection, Genetics and Evolution, 12:1975–1983
Rhodnius pallescens	-77.2833	8.51667	1997–2006	Attalea butyracea and Elaeis oleifera palm trees	Colombia	Choco	Gómez-Palacio A., Jaramillo-O N., Caro-Riaño H., Diaz S., Monteiro F. Pérez R., Panzera F. Triana O. 2012. Morphometric and molecular evidence of intraspecific biogeographical differentiation of Rhodnius pallescens (HEMIPTERA: REDUVIIDAE: RHODNIINI) from Colombia and Panama. Infection, Genetics and Evolution, 12:1975–1983
Rhodnius pallescens	-79.09	9.17412	1997–2006	Attalea butyracea and Elaeis oleifera palm trees	Panamá​​	Panamá	Gómez-Palacio A., Jaramillo-O N., Caro-Riaño H., Diaz S., Monteiro F. Pérez R., Panzera F. Triana O. 2012. Morphometric and molecular evidence of intraspecific biogeographical differentiation of Rhodnius pallescens (HEMIPTERA: REDUVIIDAE: RHODNIINI) from Colombia and Panama. Infection, Genetics and Evolution, 12:1975–1983
Rhodnius pallescens	-79.8704	8.97891	1997–2006	Attalea butyracea and Elaeis oleifera palm trees	Panamá​​	Panamá	Gómez-Palacio A., Jaramillo-O N., Caro-Riaño H., Diaz S., Monteiro F. Pérez R., Panzera F. Triana O. 2012. Morphometric and molecular evidence of intraspecific biogeographical differentiation of Rhodnius pallescens (HEMIPTERA: REDUVIIDAE: RHODNIINI) from Colombia and Panama. Infection, Genetics and Evolution, 12:1975–1983
Rhodnius pallescens	-80.9797	8.63729	1997–2006	Attalea butyracea and Elaeis oleifera palm trees	Panamá​​	Veraguas	Gómez-Palacio A., Jaramillo-O N., Caro-Riaño H., Diaz S., Monteiro F. Pérez R., Panzera F. Triana O. 2012. Morphometric and molecular evidence of intraspecific biogeographical differentiation of Rhodnius pallescens (HEMIPTERA: REDUVIIDAE: RHODNIINI) from Colombia and Panama. Infection, Genetics and Evolution, 12:1975–1983
Rhodnius pallescens	-80.0698	7.53271	2015-2016	Acrocomia aculeata	Panamá​​	Los Santos	Rodríguez et al. 2018. Trypanosoma cruzi Infection in Rhodnius pallescens (Heteroptera: Reduviidae) Infesting Coyol Palms in the Dry Arch of Panamá. Journal of Medical Entomology, XX(X): 1–10. doi: 10.1093/jme/tjx249.
Rhodnius pallescens	-79.8858	9.10417	2017	Attalea butyracea	Panamá​​	Panamá Oeste	Kieran, T.J., Arnold, K.M.H., Thomas, J.C. et al. 2019. Regional biogeography of microbiota composition in the Chagas disease vector Rhodnius pallescens. Parasites Vectors 12, 504. doi:10.1186/s13071-019-3761-8
Rhodnius pallescens	-79.9958	8.77556	2017	Attalea butyracea	Panamá​​	Panamá Oeste	Kieran, T.J., Arnold, K.M.H., Thomas, J.C. et al. 2019. Regional biogeography of microbiota composition in the Chagas disease vector Rhodnius pallescens. Parasites Vectors 12, 504. doi:10.1186/s13071-019-3761-8
Rhodnius pallescens	-81.0778	8.50923	2017	Attalea butyracea	Panamá​​	Veraguas	Kieran, T.J., Arnold, K.M.H., Thomas, J.C. et al. 2019. Regional biogeography of microbiota composition in the Chagas disease vector Rhodnius pallescens. Parasites Vectors 12, 504. doi:10.1186/s13071-019-3761-8
Rhodnius pallescens			2007	Intradomicilio, Peridomicilio, Attalea butyracea	Panamá​​	Panamá Oeste	Gottdenker NL, Chaves LF, Calzada JE, Saldan˜ a A, Carroll CR (2012) Host Life History Strategy, Species Diversity, and Habitat Influence Trypanosoma cruzi Vector Infection in Changing Landscapes. PLoS Negl Trop Dis 6(11): e1884. doi:10.1371/journal.pntd.0001884
Rhodnius pallescens	-79.8858	9.10417		Intradomicilio, Attalea butyracea	Panamá​​	Panamá Oeste	Pineda Vanessa, Montalvo Edilma, Alvarez Dayra, Santamaría Ana María, Calzada Jose Eduardo, Saldaña Azael. Feeding sources and trypanosome infection index of Rhodnius pallescens in a Chagas disease endemic area of Amador County, Panama. Rev. Inst. Med. trop. S. Paulo [Internet]. 2008 Apr [cited 2019 Nov 20] ; 50( 2 ): 113-116. Available from: http://www.scielo.br/scielo.php?script=sci_arttext&pid…
Rhodnius pallescens	-79.9264	9.03139		Intradomicilio, Attalea butyracea	Panamá​​	Panamá Oeste	Pineda Vanessa, Montalvo Edilma, Alvarez Dayra, Santamaría Ana María, Calzada Jose Eduardo, Saldaña Azael. Feeding sources and trypanosome infection index of Rhodnius pallescens in a Chagas disease endemic area of Amador County, Panama. Rev. Inst. Med. trop. S. Paulo [Internet]. 2008 Apr [cited 2019 Nov 20] ; 50( 2 ): 113-116. Available from: http://www.scielo.br/scielo.php?script=sci_arttext&pid…
Rhodnius pallescens	-79.9053	9.10694		Intradomicilio, Attalea butyracea	Panamá​​	Panamá Oeste	Pineda Vanessa, Montalvo Edilma, Alvarez Dayra, Santamaría Ana María, Calzada Jose Eduardo, Saldaña Azael. Feeding sources and trypanosome infection index of Rhodnius pallescens in a Chagas disease endemic area of Amador County, Panama. Rev. Inst. Med. trop. S. Paulo [Internet]. 2008 Apr [cited 2019 Nov 20] ; 50( 2 ): 113-116. Available from: http://www.scielo.br/scielo.php?script=sci_arttext&pid…
Rhodnius pallescens	-79.8858	9.10417		Intradomicilio, Attalea butyracea	Panamá​​	Panamá Oeste	Calzada et al. 2006. Human trypanosome infection and the presence of intradomicile Rhodnius pallescens in the western border of the panama canal, panama. Am. J. Trop. Med. Hyg., 74(5), pp. 762–765
Rhodnius pallescens	-79.9264	9.03139	2004	Intradomicilio, Attalea butyracea	Panamá​​	Panamá Oeste	Calzada et al. 2006. Human trypanosome infection and the presence of intradomicile Rhodnius pallescens in the western border of the panama canal, panama. Am. J. Trop. Med. Hyg., 74(5), pp. 762–766
Rhodnius pallescens	-74.425	9.23944		Palm	Colombia	Bolivar	Gómez-Palacio A., Jaramillo-O N., Triana O., Saldaña A., Calzada J., Pérez R., Panzera F. 2008. Chromosome variability in the Chagas disease vector Rhodnius pallescens (Hemiptera, Reduviidae, Rhodniini). Mem Inst Oswaldo Cruz, Rio de Janeiro, 103(2): 160-164.
Rhodnius pallescens	-75.95	9.35		Palm	Colombia	Cordoba	Gómez-Palacio A., Jaramillo-O N., Triana O., Saldaña A., Calzada J., Pérez R., Panzera F. 2008. Chromosome variability in the Chagas disease vector Rhodnius pallescens (Hemiptera, Reduviidae, Rhodniini). Mem Inst Oswaldo Cruz, Rio de Janeiro, 103(2): 160-164.
Rhodnius pallescens	-74.3519	9.23917		Palm	Colombia	Magdalena	Gómez-Palacio A., Jaramillo-O N., Triana O., Saldaña A., Calzada J., Pérez R., Panzera F. 2008. Chromosome variability in the Chagas disease vector Rhodnius pallescens (Hemiptera, Reduviidae, Rhodniini). Mem Inst Oswaldo Cruz, Rio de Janeiro, 103(2): 160-164.
Rhodnius pallescens	-74.7994	6.77306		Palm	Colombia	Antioquia	Gómez-Palacio A., Jaramillo-O N., Triana O., Saldaña A., Calzada J., Pérez R., Panzera F. 2008. Chromosome variability in the Chagas disease vector Rhodnius pallescens (Hemiptera, Reduviidae, Rhodniini). Mem Inst Oswaldo Cruz, Rio de Janeiro, 103(2): 160-164.
Rhodnius pallescens	-74.8328	5.63971		Palm	Colombia	Caldas	Gómez-Palacio A., Jaramillo-O N., Triana O., Saldaña A., Calzada J., Pérez R., Panzera F. 2008. Chromosome variability in the Chagas disease vector Rhodnius pallescens (Hemiptera, Reduviidae, Rhodniini). Mem Inst Oswaldo Cruz, Rio de Janeiro, 103(2): 160-164.
Rhodnius pallescens	-76.7667	8.43333		Palm	Colombia	Antioquia	Gómez-Palacio A., Jaramillo-O N., Triana O., Saldaña A., Calzada J., Pérez R., Panzera F. 2008. Chromosome variability in the Chagas disease vector Rhodnius pallescens (Hemiptera, Reduviidae, Rhodniini). Mem Inst Oswaldo Cruz, Rio de Janeiro, 103(2): 160-164.
Rhodnius pallescens	-80.9797	8.63729		Attalea butyracea and Elaeis oleifera palm trees	Panamá​​	Veraguas	Gómez-Palacio A., Jaramillo-O N., Triana O., Saldaña A., Calzada J., Pérez R., Panzera F. 2008. Chromosome variability in the Chagas disease vector Rhodnius pallescens (Hemiptera, Reduviidae, Rhodniini). Mem Inst Oswaldo Cruz, Rio de Janeiro, 103(2): 160-164.
Rhodnius pallescens	-79.6167	9.15		Attalea butyracea	Panamá​​	Panamá	Espino et al. 2009. Detection of Wolbachia Bacteria in Multiple Organs and Feces of the Triatomine Insect Rhodnius pallescens (Hemiptera, Reduviidae). APPLIED AND ENVIRONMENTAL MICROBIOLOGY, 7(2): 547–550
Rhodnius pallescens	-79.65	8.95		Attalea butyracea	Panamá​​	Panamá Oeste	Espino et al. 2009. Detection of Wolbachia Bacteria in Multiple Organs and Feces of the Triatomine Insect Rhodnius pallescens (Hemiptera, Reduviidae). APPLIED AND ENVIRONMENTAL MICROBIOLOGY, 7(2): 547–551
Rhodnius pallescens	-79.7522	9.03972		Attalea butyracea	Panamá​​	Panamá Oeste	Espino et al. 2009. Detection of Wolbachia Bacteria in Multiple Organs and Feces of the Triatomine Insect Rhodnius pallescens (Hemiptera, Reduviidae). APPLIED AND ENVIRONMENTAL MICROBIOLOGY, 7(2): 547–552
Rhodnius pallescens	-79.65	8.95		Attalea butyracea	Panamá​​	Panamá Oeste	Espino et al. 2009. Detection of Wolbachia Bacteria in Multiple Organs and Feces of the Triatomine Insect Rhodnius pallescens (Hemiptera, Reduviidae). APPLIED AND ENVIRONMENTAL MICROBIOLOGY, 7(2): 547–553
Rhodnius pallescens	-79.2333	9.2		Attalea butyracea	Panamá​​	Panamá	Espino et al. 2009. Detection of Wolbachia Bacteria in Multiple Organs and Feces of the Triatomine Insect Rhodnius pallescens (Hemiptera, Reduviidae). APPLIED AND ENVIRONMENTAL MICROBIOLOGY, 7(2): 547–554
Rhodnius pallescens	-78.0414	8.28417		Attalea butyracea	Panamá​​	Darién	Espino et al. 2009. Detection of Wolbachia Bacteria in Multiple Organs and Feces of the Triatomine Insect Rhodnius pallescens (Hemiptera, Reduviidae). APPLIED AND ENVIRONMENTAL MICROBIOLOGY, 7(2): 547–555
Rhodnius pallescens	-78.0414	8.08333		Attalea butyracea	Panamá​​	Darién	Espino et al. 2009. Detection of Wolbachia Bacteria in Multiple Organs and Feces of the Triatomine Insect Rhodnius pallescens (Hemiptera, Reduviidae). APPLIED AND ENVIRONMENTAL MICROBIOLOGY, 7(2): 547–556
Rhodnius pallescens	-75.05	9.15		Selvaticos	Colombia	Sucre	Lopez G. Moreno J. 1995. Genetic variability and differentiation between populations of Rhodnius prolixus and R. pallescens, vectors of Chagas' disease in Colombia. Mem Inst Oswaldo Cruz, Rio de Janeiro, 90(3): 353:357
Rhodnius pallescens	-74.95	6.16667		Peridomicilio	Colombia	Antioquia	Lopez G. Moreno J. 1995. Genetic variability and differentiation between populations of Rhodnius prolixus and R. pallescens, vectors of Chagas' disease in Colombia. Mem Inst Oswaldo Cruz, Rio de Janeiro, 90(3): 353:358
Rhodnius pallescens	-74.25 - -74.8333333333333	9.1666667 - 9.25	2001-2002	Attalea butyracea	Colombia	Magdalena-Bolivar	Salazar D. Calle J. 2003. Ecoepidemiological characterization of Rhodnius pallescens residents in the Attalea butyracea palm trees of the Mompos region in Colombia. Actual Biol, 25 (78): 31-38,
Rhodnius pallescens	-74.4992	9.245	1997–2013	Attalea butyracea	Colombia	Magdalena	Diaz et al. 2014. Dı´az S, Panzera F, Jaramillo-O N, Pe´rez R, Ferna´ndez R, et al. (2014) Genetic, Cytogenetic and Morphological Trends in the Evolution of the Rhodnius (Triatominae: Rhodniini) Trans-Andean Group. PLoS ONE 9(2): e87493. doi:10.1371/journal.pone.0087493Genetic, Cytogenetic and Morphological Trends in the Evolution of the Rhodnius (Triatominae: Rhodniini) Trans-Andean Group
Rhodnius pallescens	-74.3519	9.23917	1997–2013	Attalea butyracea	Colombia	Magdalena	Diaz et al. 2014. Dı´az S, Panzera F, Jaramillo-O N, Pe´rez R, Ferna´ndez R, et al. (2014) Genetic, Cytogenetic and Morphological Trends in the Evolution of the Rhodnius (Triatominae: Rhodniini) Trans-Andean Group. PLoS ONE 9(2): e87493. doi:10.1371/journal.pone.0087493Genetic, Cytogenetic and Morphological Trends in the Evolution of the Rhodnius (Triatominae: Rhodniini) Trans-Andean Group
Rhodnius pallescens	-74.425	9.23944	1997–2013	Attalea butyracea	Colombia	Bolivar	Diaz et al. 2014. Dı´az S, Panzera F, Jaramillo-O N, Pe´rez R, Ferna´ndez R, et al. (2014) Genetic, Cytogenetic and Morphological Trends in the Evolution of the Rhodnius (Triatominae: Rhodniini) Trans-Andean Group. PLoS ONE 9(2): e87493. doi:10.1371/journal.pone.0087493Genetic, Cytogenetic and Morphological Trends in the Evolution of the Rhodnius (Triatominae: Rhodniini) Trans-Andean Group
Rhodnius pallescens	-74.3231	9.21194	1997–2013	Attalea butyracea	Colombia	Bolivar	Diaz et al. 2014. Dı´az S, Panzera F, Jaramillo-O N, Pe´rez R, Ferna´ndez R, et al. (2014) Genetic, Cytogenetic and Morphological Trends in the Evolution of the Rhodnius (Triatominae: Rhodniini) Trans-Andean Group. PLoS ONE 9(2): e87493. doi:10.1371/journal.pone.0087493Genetic, Cytogenetic and Morphological Trends in the Evolution of the Rhodnius (Triatominae: Rhodniini) Trans-Andean Group
Rhodnius pallescens	-75.55	9.73333	1997–2013	Attalea butyracea	Colombia	Sucre	Diaz et al. 2014. Dı´az S, Panzera F, Jaramillo-O N, Pe´rez R, Ferna´ndez R, et al. (2014) Genetic, Cytogenetic and Morphological Trends in the Evolution of the Rhodnius (Triatominae: Rhodniini) Trans-Andean Group. PLoS ONE 9(2): e87493. doi:10.1371/journal.pone.0087493Genetic, Cytogenetic and Morphological Trends in the Evolution of the Rhodnius (Triatominae: Rhodniini) Trans-Andean Group
Rhodnius pallescens	-75.95	9.35	1997–2013	Attalea butyracea	Colombia	Cordoba	Diaz et al. 2014. Dı´az S, Panzera F, Jaramillo-O N, Pe´rez R, Ferna´ndez R, et al. (2014) Genetic, Cytogenetic and Morphological Trends in the Evolution of the Rhodnius (Triatominae: Rhodniini) Trans-Andean Group. PLoS ONE 9(2): e87493. doi:10.1371/journal.pone.0087493Genetic, Cytogenetic and Morphological Trends in the Evolution of the Rhodnius (Triatominae: Rhodniini) Trans-Andean Group
Rhodnius pallescens	-74.7994	6.77306	1997–2013	Attalea butyracea	Colombia	Antioquia	Diaz et al. 2014. Dı´az S, Panzera F, Jaramillo-O N, Pe´rez R, Ferna´ndez R, et al. (2014) Genetic, Cytogenetic and Morphological Trends in the Evolution of the Rhodnius (Triatominae: Rhodniini) Trans-Andean Group. PLoS ONE 9(2): e87493. doi:10.1371/journal.pone.0087493Genetic, Cytogenetic and Morphological Trends in the Evolution of the Rhodnius (Triatominae: Rhodniini) Trans-Andean Group
Rhodnius pallescens	-73.6153	8.30667	1997–2013	Attalea butyracea	Colombia	Cesar	Diaz et al. 2014. Dı´az S, Panzera F, Jaramillo-O N, Pe´rez R, Ferna´ndez R, et al. (2014) Genetic, Cytogenetic and Morphological Trends in the Evolution of the Rhodnius (Triatominae: Rhodniini) Trans-Andean Group. PLoS ONE 9(2): e87493. doi:10.1371/journal.pone.0087493Genetic, Cytogenetic and Morphological Trends in the Evolution of the Rhodnius (Triatominae: Rhodniini) Trans-Andean Group
Rhodnius pallescens	-73.4508	8.51278	1997–2013	Attalea butyracea	Colombia	Norte de Santander	Diaz et al. 2014. Dı´az S, Panzera F, Jaramillo-O N, Pe´rez R, Ferna´ndez R, et al. (2014) Genetic, Cytogenetic and Morphological Trends in the Evolution of the Rhodnius (Triatominae: Rhodniini) Trans-Andean Group. PLoS ONE 9(2): e87493. doi:10.1371/journal.pone.0087493Genetic, Cytogenetic and Morphological Trends in the Evolution of the Rhodnius (Triatominae: Rhodniini) Trans-Andean Group
Rhodnius pallescens	-73.4167	6.88333	1997–2013	Attalea butyracea	Colombia	Santander	Diaz et al. 2014. Dı´az S, Panzera F, Jaramillo-O N, Pe´rez R, Ferna´ndez R, et al. (2014) Genetic, Cytogenetic and Morphological Trends in the Evolution of the Rhodnius (Triatominae: Rhodniini) Trans-Andean Group. PLoS ONE 9(2): e87493. doi:10.1371/journal.pone.0087493Genetic, Cytogenetic and Morphological Trends in the Evolution of the Rhodnius (Triatominae: Rhodniini) Trans-Andean Group
Rhodnius pallescens	-73.1173	7.11146	1997–2013	Attalea butyracea	Colombia	Santander	Diaz et al. 2014. Dı´az S, Panzera F, Jaramillo-O N, Pe´rez R, Ferna´ndez R, et al. (2014) Genetic, Cytogenetic and Morphological Trends in the Evolution of the Rhodnius (Triatominae: Rhodniini) Trans-Andean Group. PLoS ONE 9(2): e87493. doi:10.1371/journal.pone.0087493Genetic, Cytogenetic and Morphological Trends in the Evolution of the Rhodnius (Triatominae: Rhodniini) Trans-Andean Group
Rhodnius pallescens	-74.8328	5.63971	1997–2013	Attalea butyracea	Colombia	Caldas	Diaz et al. 2014. Dı´az S, Panzera F, Jaramillo-O N, Pe´rez R, Ferna´ndez R, et al. (2014) Genetic, Cytogenetic and Morphological Trends in the Evolution of the Rhodnius (Triatominae: Rhodniini) Trans-Andean Group. PLoS ONE 9(2): e87493. doi:10.1371/journal.pone.0087493Genetic, Cytogenetic and Morphological Trends in the Evolution of the Rhodnius (Triatominae: Rhodniini) Trans-Andean Group
Rhodnius pallescens	-76.7667	8.43333	1997–2013	Attalea butyracea	Colombia	Atioquia	Diaz et al. 2014. Dı´az S, Panzera F, Jaramillo-O N, Pe´rez R, Ferna´ndez R, et al. (2014) Genetic, Cytogenetic and Morphological Trends in the Evolution of the Rhodnius (Triatominae: Rhodniini) Trans-Andean Group. PLoS ONE 9(2): e87493. doi:10.1371/journal.pone.0087493Genetic, Cytogenetic and Morphological Trends in the Evolution of the Rhodnius (Triatominae: Rhodniini) Trans-Andean Group
Rhodnius pallescens	-76.7361	8.06667	1997–2013	Attalea butyracea	Colombia	Atioquia	Diaz et al. 2014. Dı´az S, Panzera F, Jaramillo-O N, Pe´rez R, Ferna´ndez R, et al. (2014) Genetic, Cytogenetic and Morphological Trends in the Evolution of the Rhodnius (Triatominae: Rhodniini) Trans-Andean Group. PLoS ONE 9(2): e87493. doi:10.1371/journal.pone.0087493Genetic, Cytogenetic and Morphological Trends in the Evolution of the Rhodnius (Triatominae: Rhodniini) Trans-Andean Group
Rhodnius pallescens	-77.2833	8.51667	1997–2013	Attalea butyracea	Colombia	Choco	Diaz et al. 2014. Dı´az S, Panzera F, Jaramillo-O N, Pe´rez R, Ferna´ndez R, et al. (2014) Genetic, Cytogenetic and Morphological Trends in the Evolution of the Rhodnius (Triatominae: Rhodniini) Trans-Andean Group. PLoS ONE 9(2): e87493. doi:10.1371/journal.pone.0087493Genetic, Cytogenetic and Morphological Trends in the Evolution of the Rhodnius (Triatominae: Rhodniini) Trans-Andean Group
Rhodnius pallescens	-79.1	9.16667	1997–2013	Attalea butyracea	Panamá​​	Panamá	Diaz et al. 2014. Dı´az S, Panzera F, Jaramillo-O N, Pe´rez R, Ferna´ndez R, et al. (2014) Genetic, Cytogenetic and Morphological Trends in the Evolution of the Rhodnius (Triatominae: Rhodniini) Trans-Andean Group. PLoS ONE 9(2): e87493. doi:10.1371/journal.pone.0087493Genetic, Cytogenetic and Morphological Trends in the Evolution of the Rhodnius (Triatominae: Rhodniini) Trans-Andean Group
Rhodnius pallescens	-79.7833	8.88028	1997–2013	Attalea butyracea	Panamá​​	Panamá Oeste	Diaz et al. 2014. Dı´az S, Panzera F, Jaramillo-O N, Pe´rez R, Ferna´ndez R, et al. (2014) Genetic, Cytogenetic and Morphological Trends in the Evolution of the Rhodnius (Triatominae: Rhodniini) Trans-Andean Group. PLoS ONE 9(2): e87493. doi:10.1371/journal.pone.0087493Genetic, Cytogenetic and Morphological Trends in the Evolution of the Rhodnius (Triatominae: Rhodniini) Trans-Andean Group
Rhodnius pallescens	-80.9797	8.63729	1997–2013	Attalea butyracea	Panamá​​	Veraguas	Diaz et al. 2014. Dı´az S, Panzera F, Jaramillo-O N, Pe´rez R, Ferna´ndez R, et al. (2014) Genetic, Cytogenetic and Morphological Trends in the Evolution of the Rhodnius (Triatominae: Rhodniini) Trans-Andean Group. PLoS ONE 9(2): e87493. doi:10.1371/journal.pone.0087493Genetic, Cytogenetic and Morphological Trends in the Evolution of the Rhodnius (Triatominae: Rhodniini) Trans-Andean Group
Rhodnius pallescens	-75.5328	9.73458	1994-1995	Attalea butyracea	Colombia	Sucre	Pizarro, J. C. N. & Romaña, C. (1998). Variación estacional de una población silvestre de Rhodnius pallescens Barber 1932 (Heteroptera: Triatominae) en la costa Caribe colombiana. Bulletin de l’Institut François d’Etudes Andines, 27, 309–325
Rhodnius pallescens	-79.895	8.90417		Attalea butyracea	Colombia	Panamá Oeste	Updyke and Allan. 2018. An Experimental Evaluation of Cross-Vane Panel Traps for the Collection of Sylvatic Triatomines (Hemiptera: Reduviidae). Journal of Medical Entomology, 55(2), 485–489
Triatoma maculata	-74.3727	9.20181			Colombia	Guataca	https://doi.org/10.15468/dl.urh7hl
Triatoma maculata	-69.6139	10.5972			Venezuela	Cauderales	https://doi.org/10.15468/dl.urh7hl
Triatoma maculata	-66.8812	10.4875	2013		Venezuela	Caracas	https://doi.org/10.15468/dl.urh7hl
Triatoma maculata	-68.1297	9.63898	1976		Venezuela	El Pao	https://doi.org/10.15468/dl.urh7hl
Triatoma maculata	-72.4056	5.34656			Colombia	Yopal	https://doi.org/10.15468/dl.urh7hl
Triatoma maculata	-72.1986	5.6406			Colombia	NunchÃ­a	https://doi.org/10.15468/dl.urh7hl
Triatoma maculata	-60.5983	3.18633			Brasil	PasssarÃ£o	https://doi.org/10.15468/dl.urh7hl
Triatoma maculata	-74.4932	9.23897			Colombia	La Rinconada	https://doi.org/10.15468/dl.urh7hl
Triatoma maculata	-74.0544	7.9644			Colombia	Santa Rosa Del Sur	https://doi.org/10.15468/dl.urh7hl
Triatoma maculata	-74.58	9.31057			Colombia	Talaigua Viejo	https://doi.org/10.15468/dl.urh7hl
Triatoma maculata	-72.9966	10.7847			Colombia	San Juan Del Cesar	https://doi.org/10.15468/dl.urh7hl
Triatoma maculata	-73.9759	9.4983			Colombia	Astrea	https://doi.org/10.15468/dl.urh7hl
Triatoma maculata	-60.6667	2.81667	2001		Brasil	Boa Vista	https://doi.org/10.15468/dl.urh7hl
Triatoma maculata	-66.8812	10.4875	2010		Venezuela	Caracas	https://doi.org/10.15468/dl.urh7hl
Triatoma maculata	-72.5471	5.1728			Colombia	Aguazul	https://doi.org/10.15468/dl.urh7hl
Triatoma maculata	-72.9288	4.60874			Colombia	Villanueva	https://doi.org/10.15468/dl.urh7hl
Triatoma maculata	-72.7877	10.9576			Colombia	Barrancas	https://doi.org/10.15468/dl.urh7hl
Triatoma maculata	-71.0022	6.54731			Colombia	Arauca	https://doi.org/10.15468/dl.urh7hl
Triatoma maculata	-75.295	10.6067			Colombia	Santa Catalina	https://doi.org/10.15468/dl.urh7hl
Triatoma maculata	-73.7583	3.18758			Colombia	Hato Corozal	https://doi.org/10.15468/dl.urh7hl
Triatoma maculata	-60.5983	3.18633			Brasil	PasssarÃ£o	https://doi.org/10.15468/dl.urh7hl
Triatoma maculata	-74.1929	11.2331			Colombia	Santa Marta	https://doi.org/10.15468/dl.urh7hl
Triatoma maculata	-73.2781	9.70079			Colombia	Becerril	https://doi.org/10.15468/dl.urh7hl
Triatoma maculata	-70.7833	10.0333	1976		Venezuela	La ConcepciÃ³n	https://doi.org/10.15468/dl.urh7hl
Triatoma maculata	-74.568	9.30347			Colombia	Talaigua	https://doi.org/10.15468/dl.urh7hl
Triatoma maculata	-66.8812	10.4875	2011		Venezuela	Caracas	https://doi.org/10.15468/dl.urh7hl
Triatoma maculata	-74.5686	9.3069			Colombia	Talaigua Nuevo	https://doi.org/10.15468/dl.urh7hl
Triatoma maculata	-71.0022	6.54731			Colombia	Arauca	https://doi.org/10.15468/dl.urh7hl
Triatoma maculata	-73.0512	5.1011			Colombia	PÃ¡ez	https://doi.org/10.15468/dl.urh7hl
Triatoma maculata	-73.3341	9.5623			Colombia	La JagÃ¼a de Ibirico	https://doi.org/10.15468/dl.urh7hl
Triatoma maculata	-75.0867	9.9567			Colombia	San Juan Nepomuceno	https://doi.org/10.15468/dl.urh7hl
Triatoma maculata	-71.9947	5.7272			Colombia	Pore	https://doi.org/10.15468/dl.urh7hl
Triatoma maculata	-74.199	11.2408			Colombia	Santa Marta	https://doi.org/10.15468/dl.urh7hl
Triatoma maculata	-72.4235	5.6249			Colombia	Paya	https://doi.org/10.15468/dl.urh7hl
Triatoma maculata	-74.3969	9.22994			Colombia	Tierra Firme	https://doi.org/10.15468/dl.urh7hl
Triatoma maculata	-66.8812	10.4875	2009		Venezuela	Caracas	https://doi.org/10.15468/dl.urh7hl
Triatoma maculata	-72.924	10.6522			Colombia	El Molino	https://doi.org/10.15468/dl.urh7hl
Triatoma maculata	-73.3429	4.11161			Colombia	El Porvenir	https://doi.org/10.15468/dl.urh7hl
Triatoma maculata	-74.5378	9.26362			Colombia	San Fernando	https://doi.org/10.15468/dl.urh7hl
Triatoma maculata	-71.7289	6.4642			Colombia	Tame	https://doi.org/10.15468/dl.urh7hl
Triatoma maculata	-74.8294	9.5872			Colombia	CÃ³rdoba	https://doi.org/10.15468/dl.urh7hl
Triatoma maculata	-74.57	9.319			Colombia	Santa Ana	https://doi.org/10.15468/dl.urh7hl
Triatoma maculata	-66.9757	9.48247	1976		Venezuela	Barbacoas	https://doi.org/10.15468/dl.urh7hl
Triatoma maculata	-72.8333	10.8333			Colombia	Fonseca	https://doi.org/10.15468/dl.urh7hl
Triatoma maculata	-69.2878	4.42344			Colombia	Gajarduli	https://doi.org/10.15468/dl.urh7hl
Triatoma maculata	-72.9833	10.6			Colombia	Villanueva	https://doi.org/10.15468/dl.urh7hl
Triatoma maculata	-72.8988	4.8721			Colombia	Monterrey	https://doi.org/10.15468/dl.urh7hl
Triatoma maculata	-69.2165	9.56646	1981		Venezuela	Araure	https://doi.org/10.15468/dl.urh7hl
Triatoma maculata	-71.7317	5.4214			Colombia	San LuÃ­s de Palenque	https://doi.org/10.15468/dl.urh7hl
Triatoma maculata	-72.7659	11.0703			Colombia	Hatonuevo	https://doi.org/10.15468/dl.urh7hl
Triatoma maculata	-73.2532	10.4631			Colombia	Valledupar	https://doi.org/10.15468/dl.urh7hl
Triatoma maculata	-73.7468	9.6572			Colombia	El Paso	https://doi.org/10.15468/dl.urh7hl
Triatoma maculata	-74.3517	9.2378			Colombia	San SebastiÃ¡n de Buenavista	https://doi.org/10.15468/dl.urh7hl
Triatoma maculata	-74.2238	9.1433			Colombia	Guamal	https://doi.org/10.15468/dl.urh7hl
Triatoma maculata	-72.2432	11.3832			Colombia	Maicao	https://doi.org/10.15468/dl.urh7hl
Triatoma maculata	-74.8741	10.6966			Colombia	Corea	https://doi.org/10.15468/dl.urh7hl
Triatoma maculata	-71.8919	5.8806			Colombia	Paz de Ariporo	https://doi.org/10.15468/dl.urh7hl
Triatoma maculata	-66.5613	6.92778			Venezuela	Maniapure	https://doi.org/10.15468/dl.urh7hl
Triatoma maculata	-73.9614	10.1503			Colombia	El Copey	https://doi.org/10.15468/dl.urh7hl
Triatoma maculata	-73.9181	7.3792			Colombia	Cantagallo	https://doi.org/10.15468/dl.urh7hl
Triatoma maculata	-69.9828	10.6194			Venezuela	Sicua	https://doi.org/10.15468/dl.urh7hl
Triatoma maculata	-74.4638	9.22658			Colombia	Menchiquejo	https://doi.org/10.15468/dl.urh7hl
Triatoma maculata	-69.7287	9.03714			Venezuela	Guanare	https://doi.org/10.15468/dl.urh7hl
Triatoma maculata	-72.9966	10.7847			Colombia	San Juan Del Cesar	https://doi.org/10.15468/dl.urh7hl
Triatoma maculata	-72.1085	7.0008			Colombia	CubarÃ¡	https://doi.org/10.15468/dl.urh7hl
Triatoma maculata	-60.9201	2.44322	2005		Brasil	MucajaÃ­	https://doi.org/10.15468/dl.urh7hl
Triatoma maculata	-73.182	10.3362			Colombia	San Diego	https://doi.org/10.15468/dl.urh7hl
Triatoma maculata	-66.8812	10.4875	2012		Venezuela	Caracas	https://doi.org/10.15468/dl.urh7hl
Triatoma maculata	-60.9201	2.44322	2002		Brasil	MucajaÃ­	https://doi.org/10.15468/dl.urh7hl
Triatoma maculata	-72.7492	5.0183			Colombia	Tauramena	https://doi.org/10.15468/dl.urh7hl
Triatoma maculata	-68.5	9.55	1976		Venezuela	El Charcote	https://doi.org/10.15468/dl.urh7hl
Triatoma maculata	-74.4245	9.24015			Colombia	MompÃ³s	https://doi.org/10.15468/dl.urh7hl
Triatoma maculata	-68.5173	9.80889	1981		Venezuela	Manrique	https://doi.org/10.15468/dl.urh7hl
Triatoma maculata	-72.6959	6.5288			Colombia	Capitanejo	https://doi.org/10.15468/dl.urh7hl
Triatoma maculata	-73.1667	10.3833			Colombia	Robles	https://doi.org/10.15468/dl.urh7hl
Triatoma maculata	-74.4498	9.34059			Colombia	Pijino Del Carmen	https://doi.org/10.15468/dl.urh7hl
Triatoma maculata	-66.8812	10.4875	2008		Venezuela	Caracas	https://doi.org/10.15468/dl.urh7hl
Triatoma maculata	-73.2356	10.0367			Colombia	AgustÃ­n Codazzi	https://doi.org/10.15468/dl.urh7hl
Triatoma maculata	-60.6667	2.81667	2001		Brasil	Boa vista	Dos Santos SM1, Lopes CM, Dujardin JP, Panzera F, Pérez R, Carbajal de la Fuente AL, Pacheco RS, Noireau F. 2007. Evolutionary relationships based on genetic and phenetic characters between Triatoma maculata, Triatoma pseudomaculata and morphologically related species (Reduviidae: Triatominae), Infect Genet Evol. Jul;7(4):469-75. Epub 2007 Feb 3.
Triatoma maculata	-64.83	9.46		Peridomicilio	Venezuela	Aragua de Barcelona	Monsalve, Yoman et al. “Population differentiation of the Chagas disease vector Triatoma maculata (Erichson, 1848) from Colombia and Venezuela.” Journal of vector ecology : journal of the Society for Vector Ecology 41 1 (2016): 72-9 .
Triatoma maculata	-63.9	8.56		Peridomicilio	Venezuela	Mundo Nuevo	Monsalve, Yoman et al. “Population differentiation of the Chagas disease vector Triatoma maculata (Erichson, 1848) from Colombia and Venezuela.” Journal of vector ecology : journal of the Society for Vector Ecology 41 1 (2016): 72-9 .
Triatoma maculata	-64.7	8.49		Casa y Peridomicilio	Venezuela	San José Margarita de	Monsalve, Yoman et al. “Population differentiation of the Chagas disease vector Triatoma maculata (Erichson, 1848) from Colombia and Venezuela.” Journal of vector ecology : journal of the Society for Vector Ecology 41 1 (2016): 72-9 .
Triatoma maculata	-65.7	9.78		Peridomicilio	Venezuela	La Aurora	Monsalve, Yoman et al. “Population differentiation of the Chagas disease vector Triatoma maculata (Erichson, 1848) from Colombia and Venezuela.” Journal of vector ecology : journal of the Society for Vector Ecology 41 1 (2016): 72-9 .
Triatoma maculata	-63.54	8.13		Peridomicilio	Venezuela	Ciudad Bolívar	Monsalve, Yoman et al. “Population differentiation of the Chagas disease vector Triatoma maculata (Erichson, 1848) from Colombia and Venezuela.” Journal of vector ecology : journal of the Society for Vector Ecology 41 1 (2016): 72-9 .
Triatoma maculata	-70.88	5.13		Cultivo de palma	Colombia	Vichada}	Monsalve, Yoman et al. “Population differentiation of the Chagas disease vector Triatoma maculata (Erichson, 1848) from Colombia and Venezuela.” Journal of vector ecology : journal of the Society for Vector Ecology 41 1 (2016): 72-9 .
Triatoma maculata	-72.29	4.82		Cultivo de palma	Colombia	Casanare	Monsalve, Yoman et al. “Population differentiation of the Chagas disease vector Triatoma maculata (Erichson, 1848) from Colombia and Venezuela.” Journal of vector ecology : journal of the Society for Vector Ecology 41 1 (2016): 72-9 .
Triatoma maculata	-60.6667	2.81667	2001		Brasil	Roraima	Field collections by Dra. Soledad Ceccarelli
Triatoma maculata	-60.9201	2.44322	2005		Brasil	Roraima	Field collections by Dra. Soledad Ceccarelli
Triatoma maculata	-60.9201	2.44322	2002		Brasil	Roraima	Field collections by Dra. Soledad Ceccarelli
Triatoma maculata	-60.5983	3.18633	1999|2001	Peridomicilio	Brasil	Roraima	Field collections by Dra. Soledad Ceccarelli
Triatoma maculata	-60.5983	3.18633	1999|2001	Domicilio	Brasil	Roraima	Field collections by Dra. Soledad Ceccarelli
Triatoma maculata	-66.9757	9.48247	1976		Venezuela	Aragua	Field collections by Dra. Soledad Ceccarelli
Triatoma maculata	-66.5613	6.92778	2010-2012	Domicilio	Venezuela	Bolívar	Field collections by Dra. Soledad Ceccarelli
Triatoma maculata	-68.5	9.55	1976		Venezuela	Cojedes	Field collections by Dra. Soledad Ceccarelli
Triatoma maculata	-68.5173	9.80889	1981		Venezuela	Cojedes	Field collections by Dra. Soledad Ceccarelli
Triatoma maculata	-68.1297	9.63898	1976		Venezuela	Cojedes	Field collections by Dra. Soledad Ceccarelli
Triatoma maculata	-66.8812	10.4875	2008	Domicilio	Venezuela	Distrito Capital	Field collections by Dra. Soledad Ceccarelli
Triatoma maculata	-66.8812	10.4875	2009	Domicilio	Venezuela	Distrito Capital	Field collections by Dra. Soledad Ceccarelli
Triatoma maculata	-66.8812	10.4875	2010	Domicilio	Venezuela	Distrito Capital	Field collections by Dra. Soledad Ceccarelli
Triatoma maculata	-66.8812	10.4875	2011	Domicilio	Venezuela	Distrito Capital	Field collections by Dra. Soledad Ceccarelli
Triatoma maculata	-66.8812	10.4875	2012	Domicilio	Venezuela	Distrito Capital	Field collections by Dra. Soledad Ceccarelli
Triatoma maculata	-66.8812	10.4875	2013	Domicilio	Venezuela	Distrito Capital	Field collections by Dra. Soledad Ceccarelli
Triatoma maculata	-70.7833	10.0333	1976		Venezuela	Lara	Field collections by Dra. Soledad Ceccarelli
Triatoma maculata	-69.6139	10.5972		Domicilio-Silvestre	Venezuela	Lara	Field collections by Dra. Soledad Ceccarelli
Triatoma maculata	-69.9828	10.6194	2007|2008	Domicilio-Peridomicilio	Venezuela	Lara	Field collections by Dra. Soledad Ceccarelli
Triatoma maculata	-69.2165	9.56646	1981		Venezuela	Portuguesa	Field collections by Dra. Soledad Ceccarelli
Triatoma maculata	-69.7287	9.03714			Venezuela	Portuguesa	Field collections by Dra. Soledad Ceccarelli
Triatoma maculata	-72.9879	11.5	2013	Domicilio, Peridomicilio	Colombia	La Guajira	Gómez-Melendro et al. 2014. First record of Triatoma maculata (Erichson, 1848) (Hemiptera: Reduviidae: Triatomini) in the municipality of Riohacha, La Guajira – Colombia. Public Health, doi: 10.3389/fpubh.2014.00219
Triatoma maculata	-72.907	11.5446	2013	Domicilio, Peridomicilio	Colombia	La Guajira	Gómez-Melendro et al. 2014. First record of Triatoma maculata (Erichson, 1848) (Hemiptera: Reduviidae: Triatomini) in the municipality of Riohacha, La Guajira – Colombia. Public Health, doi: 10.3389/fpubh.2014.00220
Triatoma maculata	-67.4858	6.18889	2015-2016	Peridomicilio	Colombia	Vichada	Montoya-Porras et al. 2018. 16S rRNA gene amplicon sequencing reveals dominance of Actinobacteria in Rhodnius pallescens compared to Triatoma maculata midgut microbiota in natural populations of vector insects from Colombia. Acta Tropica, 178: 327–332
Triatoma maculata	-74.3519	9.23917	2015-2017	Attalea butyracea	Colombia	Magdalena	Montoya-Porras et al. 2018. 16S rRNA gene amplicon sequencing reveals dominance of Actinobacteria in Rhodnius pallescens compared to Triatoma maculata midgut microbiota in natural populations of vector insects from Colombia. Acta Tropica, 178: 327–333
Triatoma maculata	-60.672	2.82085	1955	Domicilio	Brasil	Roraima
Triatoma maculata	-74.43	9.24		Gallinero	Colombia	Bolívar
Triatoma maculata	-74.56	9.3		Gallinero, palomar	Colombia	Bolívar
Triatoma maculata	-73.251	10.477		Domicilio, Gallinero	Colombia	Cesar
Triatoma maculata	-74.19	11.27		Gallinero, palomar	Colombia	Magdalena
Triatoma maculata	-70.88	5.13		Palm tree	Colombia	Vichada
Triatoma maculata	-64.83	9.46		Peridomicilio	Venezuela	Anzoategui
Triatoma maculata	-63.9	8.56		Peridomicilio	Venezuela	Anzoategui
Triatoma maculata	-64.7	8.49		Domicilio, Peridomicilio	Venezuela	Anzoategui
Triatoma maculata	-65.47	9.78		Peridomicilio	Venezuela	Anzoategui
Triatoma maculata	-63.54	8.13		Peridomicilio	Venezuela	Bolivar
Triatoma maculata	-74.4267	9.24194		Domicilio, Peridomicilio	Colombia	Bolivar
Triatoma maculata	-74.5867	9.3126	2010-2012	Domicilio, Peridomicilio	Colombia	Bolivar
Triatoma maculata	-74.5419	9.26342		Domicilio, Peridomicilio	Colombia	Bolivar
Triatoma maculata	-63.8167	10.6333		Domicilio, Peridomicilio, Silvestre	Venezuela	Monagas
Triatoma maculata	-63.25	10.2833		Domicilio, Peridomicilio, Silvestre	Venezuela	Monagas
Triatoma maculata	-63.1333	10.0167		Domicilio, Peridomicilio, Silvestre	Venezuela	Monagas
Triatoma maculata	-63.6667	10.55		Peridomicilio	Venezuela	Monagas
Triatoma maculata	-69.3	9.7		Domicilio, Peridomicilio, Silvestre	Venezuela	Portuguesa
Triatoma maculata	-69.9667	8.96667		Domicilio, Peridomicilio, Silvestre	Venezuela	Portuguesa
Triatoma maculata	-64.35	10.3		Peridomicilio, Silvestre	Venezuela	Sucre
Triatoma maculata	-64.7069	10.2152		Domicilio, Peridomicilio, Silvestre	Venezuela	Sucre
Triatoma maculata	-64.2667	10.6325		Domicilio, Peridomicilio, Silvestre	Venezuela	Sucre
Triatoma maculata	-64.1806	10.4636		Peridomicilio, Silvestre	Venezuela	Sucre
Triatoma maculata	-62.9	8.58333		Peridomicilio	Venezuela	Bolivar
Triatoma maculata	-63.0667	8.5		Domicilio, Peridomicilio	Venezuela	Bolivar
Triatoma maculata	-63.4	8.3		Peridomicilio	Venezuela	Bolivar
Triatoma maculata	-63.2333	8.21667		Peridomicilio	Venezuela	Bolivar
Triatoma maculata	-63.0667	8		Peridomicilio	Venezuela	Bolivar
Triatoma maculata	-63.8485	10.961		Peridomicilio	Venezuela	Nueva Esparta
Triatoma maculata	-63.8282	10.9991		Peridomicilio	Venezuela	Nueva Esparta
Triatoma maculata	-63.9255	11.0147		Peridomicilio	Venezuela	Nueva Esparta
Triatoma maculata	-63.9202	10.9872		Peridomicilio	Venezuela	Nueva Esparta
Triatoma maculata	-65.0333	10.25		Peridomicilio	Venezuela	Anzoátegui
Triatoma maculata	-65.0333	10.3167		Domicilio, Silvestre	Venezuela	Anzoátegui
Triatoma maculata	-64.9833	10.1833		Domicilio, Peridomicilio	Venezuela	Anzoátegui
Triatoma maculata	-64.5833	9.5		Domicilio, Peridomicilio	Venezuela	Anzoátegui
Triatoma maculata	-60.6667	3.16667	2000		Brasil	Roraima
Triatoma maculata	-63.5	10.4167		Peridomicilio	Venezuela	Sucre
Triatoma maculata	-62.6	10.6		Peridomicilio	Venezuela	Sucre
Triatoma maculata	-69.6981	10.5731	2002-2003	Domicilio, Peridomicilio	Venezuela	Lara
Triatoma maculata	-60.672	2.82085	2005	Domicilio	Brasil	Roraima
Triatoma maculata	-64.3669	10.0162	2011-2012	Acrocomia aculeata	Venezuela	Anzoátegui	Morocoima Antonio, Barroeta Rogny, Virguez Milagros, Roschman-González Antonio, Chique José David, Ferrer Elizabeth et al . Infección natural por Trypanosoma cruzi en triatominos que habitan en la palma corozo (Acrocomia aculeta) en regiones del oriente de Venezuela. Rev. perú. med. exp. salud publica [Internet]. 2018 Oct [citado 2019 Dic 05] ; 35( 4 ): 563-572. Disponible en: http://www.scielo.o…
Triatoma maculata	-64.2528	9.3375	2011-2012	Acrocomia aculeata	Venezuela	Anzoátegui	Morocoima Antonio, Barroeta Rogny, Virguez Milagros, Roschman-González Antonio, Chique José David, Ferrer Elizabeth et al . Infección natural por Trypanosoma cruzi en triatominos que habitan en la palma corozo (Acrocomia aculeta) en regiones del oriente de Venezuela. Rev. perú. med. exp. salud publica [Internet]. 2018 Oct [citado 2019 Dic 05] ; 35( 4 ): 563-572. Disponible en: http://www.scielo.o…
Triatoma maculata	-64.8261	9.4575	2011-2012	Acrocomia aculeata	Venezuela	Anzoátegui	Morocoima Antonio, Barroeta Rogny, Virguez Milagros, Roschman-González Antonio, Chique José David, Ferrer Elizabeth et al . Infección natural por Trypanosoma cruzi en triatominos que habitan en la palma corozo (Acrocomia aculeta) en regiones del oriente de Venezuela. Rev. perú. med. exp. salud publica [Internet]. 2018 Oct [citado 2019 Dic 05] ; 35( 4 ): 563-572. Disponible en: http://www.scielo.o…
Triatoma maculata	-56.0771	4.1413	Un reporte muy antiguo, no se ha colectado en tiempos modernos	Palm trees	Suriname		Hiwat Hélène. Triatominae species of Suriname (Heteroptera: Reduviidae) and their role as vectors of Chagas disease. Mem. Inst. Oswaldo Cruz [Internet]. 2014 July [cited 2019 Dec 05] ; 109( 4 ): 452-458. Available from: http://www.scielo.br/scielo.php?script=sci_arttext&pid=S0074-02762014000400452&lng=en. Epub July 03, 2014. http://dx.doi.org/10.1590/0074-0276130408.
Triatoma maculata	-71.9546	6.94413					https://doi.org/10.15468/dl.urh7hl
Triatoma maculata	-71.6723	6.87541					https://doi.org/10.15468/dl.urh7hl
Triatoma maculata	-72.4413	5.2107					https://doi.org/10.15468/dl.urh7hl
Triatoma maculata	-72.642	5.03035					https://doi.org/10.15468/dl.urh7hl
Triatoma maculata	-72.6437	5.12439					https://doi.org/10.15468/dl.urh7hl
Triatoma maculata	-72.5893	5.02446					https://doi.org/10.15468/dl.urh7hl
Triatoma maculata	-72.6228	5.09845					https://doi.org/10.15468/dl.urh7hl
Triatoma maculata	-72.6111	5.07394					https://doi.org/10.15468/dl.urh7hl
Triatoma maculata	-72.5825	5.15652					https://doi.org/10.15468/dl.urh7hl
Triatoma maculata	-72.2873	4.81804					https://doi.org/10.15468/dl.urh7hl
Triatoma maculata	-72.1021	4.56228					https://doi.org/10.15468/dl.urh7hl
Triatoma maculata	-72.8302	4.74179					https://doi.org/10.15468/dl.urh7hl
Triatoma maculata	-72.8822	4.74806					https://doi.org/10.15468/dl.urh7hl
Triatoma maculata	-72.8678	4.95645					https://doi.org/10.15468/dl.urh7hl
Triatoma maculata	-72.8242	4.84636					https://doi.org/10.15468/dl.urh7hl
Triatoma maculata	-72.7476	4.7249					https://doi.org/10.15468/dl.urh7hl
Triatoma maculata	-72.8064	4.89225					https://doi.org/10.15468/dl.urh7hl
Triatoma maculata	-72.1414	5.69972					https://doi.org/10.15468/dl.urh7hl
Triatoma maculata	-72.1611	5.43519					https://doi.org/10.15468/dl.urh7hl
Triatoma maculata	-71.8894	5.83833					https://doi.org/10.15468/dl.urh7hl
Triatoma maculata	-71.8894	5.83833					https://doi.org/10.15468/dl.urh7hl
Triatoma maculata	-71.8894	5.83833					https://doi.org/10.15468/dl.urh7hl
Triatoma maculata	-71.8802	5.83834					https://doi.org/10.15468/dl.urh7hl
Triatoma maculata	-71.8802	5.8245					https://doi.org/10.15468/dl.urh7hl
Triatoma maculata	-71.9787	5.8234					Field collections by Dr. Gabriel Parra Henao
Triatoma maculata	-71.729	5.74587					Field collections by Dr. Gabriel Parra Henao
Triatoma maculata	-71.9839	5.81917					Field collections by Dr. Gabriel Parra Henao
Triatoma maculata	-71.4708	5.84728					Field collections by Dr. Gabriel Parra Henao
Triatoma maculata	-70.9131	5.66827					Field collections by Dr. Gabriel Parra Henao
Triatoma maculata	-71.9468	5.88526					Field collections by Dr. Gabriel Parra Henao
Triatoma maculata	-71.982	5.77648					Field collections by Dr. Gabriel Parra Henao
Triatoma maculata	-71.939	5.74138					Field collections by Dr. Gabriel Parra Henao
Triatoma maculata	-72.2708	5.80933					Field collections by Dr. Gabriel Parra Henao
Triatoma maculata	-71.9638	5.60672					Field collections by Dr. Gabriel Parra Henao
Triatoma maculata	-71.8563	5.55495					Field collections by Dr. Gabriel Parra Henao
Triatoma maculata	-71.9519	5.75222					Field collections by Dr. Gabriel Parra Henao
Triatoma maculata	-72.7329	4.91085					Field collections by Dr. Gabriel Parra Henao
Triatoma maculata	-71.3569	5.44688					Field collections by Dr. Gabriel Parra Henao
Triatoma maculata	-72.9871	4.62068					Field collections by Dr. Gabriel Parra Henao
Triatoma maculata	-72.8398	4.62831					Field collections by Dr. Gabriel Parra Henao
Triatoma maculata	-75.8167	2.26667					Field collections by Dr. Gabriel Parra Henao
Triatoma maculata	-72.3664	5.3875					Field collections by Dr. Gabriel Parra Henao
Triatoma maculata	-70.7641	5.23453					Field collections by Dr. Gabriel Parra Henao
Triatoma maculata	-70.8563	5.14372					Field collections by Dr. Gabriel Parra Henao
Triatoma maculata	-72.9874	11.511					Field collections by Dr. Gabriel Parra Henao
Triatoma maculata	-72.9847	11.508					Field collections by Dr. Gabriel Parra Henao
Triatoma maculata	-72.9839	11.5082					Field collections by Dr. Gabriel Parra Henao
Triatoma maculata	-72.9871	11.5104					Field collections by Dr. Gabriel Parra Henao
Triatoma maculata	-72.9847	11.5057					Field collections by Dr. Gabriel Parra Henao
Triatoma maculata	-74.2256	11.1923					Field collections by Dr. Gabriel Parra Henao
Triatoma maculata	-74.1203	11.1453					Field collections by Dr. Gabriel Parra Henao
Triatoma maculata	-74.1949	11.27					Field collections by Dr. Gabriel Parra Henao
Triatoma maculata	-74.1267	11.2384					Field collections by Dr. Gabriel Parra Henao
Triatoma maculata	-74.4069	9.413					Field collections by Dr. Gabriel Parra Henao
Triatoma maculata	-74.3204	9.4144					Field collections by Dr. Gabriel Parra Henao
Triatoma maculata	-74.3899	9.2285					Field collections by Dr. Gabriel Parra Henao
Triatoma maculata	-74.3212	9.2376					Field collections by Dr. Gabriel Parra Henao
Triatoma maculata	-74.7548	9.5024					Field collections by Dr. Gabriel Parra Henao
Triatoma maculata	-74.8294	9.5872					Field collections by Dr. Gabriel Parra Henao
Triatoma maculata	-74.4267	9.2419					Field collections by Dr. Gabriel Parra Henao
Triatoma maculata	-75.0867	9.9567					Field collections by Dr. Gabriel Parra Henao
Triatoma maculata	-72.5547	5.1731					Field collections by Dr. Gabriel Parra Henao
Triatoma maculata	-71.7736	6.1619					Field collections by Dr. Gabriel Parra Henao
Triatoma maculata	-72.2886	4.8172					Field collections by Dr. Gabriel Parra Henao
Triatoma maculata	-7.8972	4.8783					Field collections by Dr. Gabriel Parra Henao
Triatoma maculata	-72.1986	5.6406					Field collections by Dr. Gabriel Parra Henao
Triatoma maculata	-71.8969	5.5508					Field collections by Dr. Gabriel Parra Henao
Triatoma maculata	-72.0006	5.7303					Field collections by Dr. Gabriel Parra Henao
Triatoma maculata	-71.735	5.425					Field collections by Dr. Gabriel Parra Henao
Triatoma maculata	-72.1714	5.8331					Field collections by Dr. Gabriel Parra Henao
Triatoma maculata	-72.7553	5.0186					Field collections by Dr. Gabriel Parra Henao
Triatoma maculata	-71.6311	5.4306					Field collections by Dr. Gabriel Parra Henao
Triatoma maculata	-72.8825	4.5553					Field collections by Dr. Gabriel Parra Henao
Triatoma maculata	-72.4033	5.3517					Field collections by Dr. Gabriel Parra Henao
Triatoma maculata	-73.2389	10.0358					Field collections by Dr. Gabriel Parra Henao
Triatoma maculata	-73.9803	9.5011					Field collections by Dr. Gabriel Parra Henao
Triatoma maculata	-73.2847	9.705					Field collections by Dr. Gabriel Parra Henao
Triatoma maculata	-73.8903	9.9761					Field collections by Dr. Gabriel Parra Henao
Triatoma maculata	-73.965	10.1506					Field collections by Dr. Gabriel Parra Henao
Triatoma maculata	-73.7519	9.6622					Field collections by Dr. Gabriel Parra Henao
Triatoma maculata	-73.3375	9.5642					Field collections by Dr. Gabriel Parra Henao
Triatoma maculata	-73.175	10.3886					Field collections by Dr. Gabriel Parra Henao
Triatoma maculata	-73.1825	10.3375					Field collections by Dr. Gabriel Parra Henao
Triatoma maculata	-73.2506	10.4769					Field collections by Dr. Gabriel Parra Henao
Triatoma maculata	-74.1906	10.5928					Field collections by Dr. Gabriel Parra Henao
Triatoma maculata	-74.7919	9.7919					Field collections by Dr. Gabriel Parra Henao
Triatoma maculata	-74.5758	9.3236					Field collections by Dr. Gabriel Parra Henao
Triatoma maculata	-74.865	9.9017					Field collections by Dr. Gabriel Parra Henao
Triatoma maculata	-72.7906	4.2903					Field collections by Dr. Gabriel Parra Henao
Triatoma maculata	-72.7003	6.5314					Field collections by Dr. Gabriel Parra Henao
Triatoma maculata	-73.3475	5.9486					Field collections by Dr. Gabriel Parra Henao
Triatoma maculata	-70.4464	5.5075					Field collections by Dr. Gabriel Parra Henao
Triatoma maculata	-70.8797	5.1292					Field collections by Dr. Gabriel Parra Henao
Triatoma maculata	-60.6667	2.81667	2001		Brasil	Roraima	Field collections by Dra. Soledad Ceccarelli
Triatoma maculata	-60.9201	2.44322	2005		Brasil	Roraima	Field collections by Dra. Soledad Ceccarelli
Triatoma maculata	-60.9201	2.44322	2002		Brasil	Roraima	Field collections by Dra. Soledad Ceccarelli
Triatoma maculata	-60.5983	3.18633	1999|2001	Peridomicilio	Brasil	Roraima	Field collections by Dra. Soledad Ceccarelli
Triatoma maculata	-60.5983	3.18633	1999|2001	Domicilio	Brasil	Roraima	Field collections by Dra. Soledad Ceccarelli
Triatoma maculata	-66.9757	9.48247	1976		Venezuela	Aragua	Field collections by Dra. Soledad Ceccarelli
Triatoma maculata	-66.5613	6.92778	2010-2012	Domicilio	Venezuela	Bolívar	Field collections by Dra. Soledad Ceccarelli
Triatoma maculata	-68.5	9.55	1976		Venezuela	Cojedes	Field collections by Dra. Soledad Ceccarelli
Triatoma maculata	-68.5173	9.80889	1981		Venezuela	Cojedes	Field collections by Dra. Soledad Ceccarelli
Triatoma maculata	-68.1297	9.63898	1976		Venezuela	Cojedes	Field collections by Dra. Soledad Ceccarelli
Triatoma maculata	-66.8812	10.4875	2008	Domicilio	Venezuela	Distrito Capital	Field collections by Dra. Soledad Ceccarelli
Triatoma maculata	-66.8812	10.4875	2009	Domicilio	Venezuela	Distrito Capital	Field collections by Dra. Soledad Ceccarelli
Triatoma maculata	-66.8812	10.4875	2010	Domicilio	Venezuela	Distrito Capital	Field collections by Dra. Soledad Ceccarelli
Triatoma maculata	-66.8812	10.4875	2011	Domicilio	Venezuela	Distrito Capital	Field collections by Dra. Soledad Ceccarelli
Triatoma maculata	-66.8812	10.4875	2012	Domicilio	Venezuela	Distrito Capital	Field collections by Dra. Soledad Ceccarelli
Triatoma maculata	-66.8812	10.4875	2013	Domicilio	Venezuela	Distrito Capital	Field collections by Dra. Soledad Ceccarelli
Triatoma maculata	-70.7833	10.0333	1976		Venezuela	Lara	Field collections by Dra. Soledad Ceccarelli
Triatoma maculata	-69.6139	10.5972		Domicilio-Silvestre	Venezuela	Lara	Field collections by Dra. Soledad Ceccarelli
Triatoma maculata	-69.9828	10.6194	2007|2008	Domicilio-Peridomicilio	Venezuela	Lara	Field collections by Dra. Soledad Ceccarelli
Triatoma maculata	-69.2165	9.56646	1981		Venezuela	Portuguesa	Field collections by Dra. Soledad Ceccarelli
Triatoma maculata	-69.7287	9.03714			Venezuela	Portuguesa	Field collections by Dra. Soledad Ceccarelli
