# Supplementary material for: Geographic abundance patterns explained by niche centrality hypothesis in two Chagas disease vectors in Latin America
Source: PLoS One. 2020 Nov 4;15(11):e0241710. doi: 10.1371/journal.pone.0241710 (PMC7641389; doi:10.1371/journal.pone.0241710)
Supplement: S2 Table — (XLSX) [file pone.0241710.s002.xlsx]

## Sheet: Hoja1
Scientific Name	Decimal longitude	Decimal latitude	Abundance	Year	Habitat	Country	State (Province)	Municipality (distrito)/village	Source
Triatoma maculata	-72.9879	11.5	60	2013	Domicilio, Peridomicilio	Colombia	La Guajira	Riohacha, El Horno	Gómez-Melendro et al. 2014. First record of Triatoma maculata (Erichson, 1848) (Hemiptera: Reduviidae: Triatomini) in the municipality of Riohacha, La Guajira – Colombia. Public Health, doi: 10.3389/fpubh.2014.00219
Triatoma maculata	-72.907	11.5446	38	2013	Domicilio, Peridomicilio	Colombia	La Guajira	Riohacha, Marbacella	Gómez-Melendro et al. 2014. First record of Triatoma maculata (Erichson, 1848) (Hemiptera: Reduviidae: Triatomini) in the municipality of Riohacha, La Guajira – Colombia. Public Health, doi: 10.3389/fpubh.2014.00220
Triatoma maculata	-67.4858	6.18889	11	2015-2016	Peridomicilio	Colombia	Vichada	Puerto Carreño, Finca La Libertad	Montoya-Porras et al. 2018. 16S rRNA gene amplicon sequencing reveals dominance of Actinobacteria in Rhodnius pallescens compared to Triatoma maculata midgut microbiota in natural populations of vector insects from Colombia. Acta Tropica, 178: 327–332
Triatoma maculata	-74.3519	9.23917	8	2015-2017	Attalea butyracea	Colombia	Magdalena	San Sebastián	Montoya-Porras et al. 2018. 16S rRNA gene amplicon sequencing reveals dominance of Actinobacteria in Rhodnius pallescens compared to Triatoma maculata midgut microbiota in natural populations of vector insects from Colombia. Acta Tropica, 178: 327–333
Triatoma maculata	-60.672	2.82085	1	1955	Domicilio	Brasil	Roraima	Boa Vista	Almeida, F.B. (1971). Triatomíneos da Amazônia. Encontro de três espécies naturalmente infectadas por Trypanosoma semelhante ao cruzi, no Estado do Amazonas (Hemíptera, Reduviidae). Acta Amaz. 1, 89–93
Triatoma maculata	-74.43	9.24	9		Gallinero	Colombia	Bolívar	Mompós	Monsalve et al. 2019. Population differentiation of the Chagas disease vector Triatoma maculata (Erichson, 1848) from Colombia and Venezuela. Journal of Vector Ecology, 41(1):72-79
Triatoma maculata	-74.56	9.3	38		Gallinero, palomar	Colombia	Bolívar	Talaigua Nuevo	Monsalve et al. 2019. Population differentiation of the Chagas disease vector Triatoma maculata (Erichson, 1848) from Colombia and Venezuela. Journal of Vector Ecology, 41(1):72-80
Triatoma maculata	-73.251	10.477	41		Domicilio, Gallinero	Colombia	Cesar	Valledupar	Monsalve et al. 2019. Population differentiation of the Chagas disease vector Triatoma maculata (Erichson, 1848) from Colombia and Venezuela. Journal of Vector Ecology, 41(1):72-81
Triatoma maculata	-74.19	11.27	41		Gallinero, palomar	Colombia	Magdalena	Taganga	Monsalve et al. 2019. Population differentiation of the Chagas disease vector Triatoma maculata (Erichson, 1848) from Colombia and Venezuela. Journal of Vector Ecology, 41(1):72-82
Triatoma maculata	-70.88	5.13	20		Palm tree	Colombia	Vichada	Santa Rosalia	Monsalve et al. 2019. Population differentiation of the Chagas disease vector Triatoma maculata (Erichson, 1848) from Colombia and Venezuela. Journal of Vector Ecology, 41(1):72-84
Triatoma maculata	-64.83	9.46	20		Peridomicilio	Venezuela	Anzoategui	Aragua de Barcelona	Monsalve et al. 2019. Population differentiation of the Chagas disease vector Triatoma maculata (Erichson, 1848) from Colombia and Venezuela. Journal of Vector Ecology, 41(1):72-85
Triatoma maculata	-63.9	8.56	4		Peridomicilio	Venezuela	Anzoategui	Mundo Nuevo	Monsalve et al. 2019. Population differentiation of the Chagas disease vector Triatoma maculata (Erichson, 1848) from Colombia and Venezuela. Journal of Vector Ecology, 41(1):72-86
Triatoma maculata	-64.7	8.49	38		Domicilio, Peridomicilio	Venezuela	Anzoategui	San Jose Margaritas de los Llanos	Monsalve et al. 2019. Population differentiation of the Chagas disease vector Triatoma maculata (Erichson, 1848) from Colombia and Venezuela. Journal of Vector Ecology, 41(1):72-87
Triatoma maculata	-65.47	9.78	30		Peridomicilio	Venezuela	Anzoategui	La Aurora	Monsalve et al. 2019. Population differentiation of the Chagas disease vector Triatoma maculata (Erichson, 1848) from Colombia and Venezuela. Journal of Vector Ecology, 41(1):72-88
Triatoma maculata	-63.54	8.13	29		Peridomicilio	Venezuela	Bolivar	Ciudad Bolívar	Monsalve et al. 2019. Population differentiation of the Chagas disease vector Triatoma maculata (Erichson, 1848) from Colombia and Venezuela. Journal of Vector Ecology, 41(1):72-89
Triatoma maculata	-74.4267	9.24194	32		Domicilio, Peridomicilio	Colombia	Bolivar	Mompós (Tierrafirme, Rinconada, La Loma de Simon, Guataca)	Cantillo-Barraza O, Garcés E, Gómez-Palacio A, Cortés LA, Pereira A, Marcet PL, Jansen AM, Triana-Chávez O. Eco-epidemiological study of an endemic Chagas disease region in northern Colombia reveals the importance of Triatoma maculata (Hemiptera: Reduviidae), dogs and Didelphis marsupialis in Trypanosoma cruzi maintenance. Parasit Vectors. 2015 Sep 22;8:482. doi: 10.1186/s13071-015-1100-2. PMID: …
Triatoma maculata	-74.5867	9.3126	2	2010-2012	Domicilio, Peridomicilio	Colombia	Bolivar	Talaigua Viejo	Cantillo-Barraza O, Garcés E, Gómez-Palacio A, Cortés LA, Pereira A, Marcet PL, Jansen AM, Triana-Chávez O. Eco-epidemiological study of an endemic Chagas disease region in northern Colombia reveals the importance of Triatoma maculata (Hemiptera: Reduviidae), dogs and Didelphis marsupialis in Trypanosoma cruzi maintenance. Parasit Vectors. 2015 Sep 22;8:482. doi: 10.1186/s13071-015-1100-2. PMID: …
Triatoma maculata	-74.5419	9.26342	2		Domicilio, Peridomicilio	Colombia	Bolivar	El Vesubio	Cantillo-Barraza O, Garcés E, Gómez-Palacio A, Cortés LA, Pereira A, Marcet PL, Jansen AM, Triana-Chávez O. Eco-epidemiological study of an endemic Chagas disease region in northern Colombia reveals the importance of Triatoma maculata (Hemiptera: Reduviidae), dogs and Didelphis marsupialis in Trypanosoma cruzi maintenance. Parasit Vectors. 2015 Sep 22;8:482. doi: 10.1186/s13071-015-1100-2. PMID: …
Triatoma maculata	-63.8167	10.6333	21		Domicilio, Peridomicilio, Silvestre	Venezuela	Monagas	Caripito	García-Alzate, R., D. Lozano-Arias, R.M. Reyes-Lugo, A. Morocoima, L. Herrera, and A. Mendoza-León. 2014. Triatoma maculata, the vector of Trypanosoma cruzi, in Venezuela. Phenotypic and genotypic variability as potential indicator of vector displacement into the domestic habitat. Front. Publ. Hlth. 2: 170.
Triatoma maculata	-63.25	10.2833	38		Domicilio, Peridomicilio, Silvestre	Venezuela	Monagas	Aragua de Maturín	García-Alzate, R., D. Lozano-Arias, R.M. Reyes-Lugo, A. Morocoima, L. Herrera, and A. Mendoza-León. 2014. Triatoma maculata, the vector of Trypanosoma cruzi, in Venezuela. Phenotypic and genotypic variability as potential indicator of vector displacement into the domestic habitat. Front. Publ. Hlth. 2: 170.
Triatoma maculata	-63.1333	10.0167	18		Domicilio, Peridomicilio, Silvestre	Venezuela	Monagas	Musu	García-Alzate, R., D. Lozano-Arias, R.M. Reyes-Lugo, A. Morocoima, L. Herrera, and A. Mendoza-León. 2014. Triatoma maculata, the vector of Trypanosoma cruzi, in Venezuela. Phenotypic and genotypic variability as potential indicator of vector displacement into the domestic habitat. Front. Publ. Hlth. 2: 170.
Triatoma maculata	-63.6667	10.55	7		Peridomicilio	Venezuela	Monagas	La Planchada	García-Alzate, R., D. Lozano-Arias, R.M. Reyes-Lugo, A. Morocoima, L. Herrera, and A. Mendoza-León. 2014. Triatoma maculata, the vector of Trypanosoma cruzi, in Venezuela. Phenotypic and genotypic variability as potential indicator of vector displacement into the domestic habitat. Front. Publ. Hlth. 2: 170.
Triatoma maculata	-69.3	9.7	31		Domicilio, Peridomicilio, Silvestre	Venezuela	Portuguesa	Jabillal	García-Alzate, R., D. Lozano-Arias, R.M. Reyes-Lugo, A. Morocoima, L. Herrera, and A. Mendoza-León. 2014. Triatoma maculata, the vector of Trypanosoma cruzi, in Venezuela. Phenotypic and genotypic variability as potential indicator of vector displacement into the domestic habitat. Front. Publ. Hlth. 2: 170.
Triatoma maculata	-69.9667	8.96667	32		Domicilio, Peridomicilio, Silvestre	Venezuela	Portuguesa	Las Panelas	García-Alzate, R., D. Lozano-Arias, R.M. Reyes-Lugo, A. Morocoima, L. Herrera, and A. Mendoza-León. 2014. Triatoma maculata, the vector of Trypanosoma cruzi, in Venezuela. Phenotypic and genotypic variability as potential indicator of vector displacement into the domestic habitat. Front. Publ. Hlth. 2: 170.
Triatoma maculata	-64.35	10.3	4		Peridomicilio, Silvestre	Venezuela	Sucre	La Sabana	García-Alzate, R., D. Lozano-Arias, R.M. Reyes-Lugo, A. Morocoima, L. Herrera, and A. Mendoza-León. 2014. Triatoma maculata, the vector of Trypanosoma cruzi, in Venezuela. Phenotypic and genotypic variability as potential indicator of vector displacement into the domestic habitat. Front. Publ. Hlth. 2: 170.
Triatoma maculata	-64.7069	10.2152	9		Domicilio, Peridomicilio, Silvestre	Venezuela	Sucre	Guayabal	García-Alzate, R., D. Lozano-Arias, R.M. Reyes-Lugo, A. Morocoima, L. Herrera, and A. Mendoza-León. 2014. Triatoma maculata, the vector of Trypanosoma cruzi, in Venezuela. Phenotypic and genotypic variability as potential indicator of vector displacement into the domestic habitat. Front. Publ. Hlth. 2: 170.
Triatoma maculata	-64.2667	10.6325	9		Domicilio, Peridomicilio, Silvestre	Venezuela	Sucre	La Piscina	García-Alzate, R., D. Lozano-Arias, R.M. Reyes-Lugo, A. Morocoima, L. Herrera, and A. Mendoza-León. 2014. Triatoma maculata, the vector of Trypanosoma cruzi, in Venezuela. Phenotypic and genotypic variability as potential indicator of vector displacement into the domestic habitat. Front. Publ. Hlth. 2: 170.
Triatoma maculata	-64.1806	10.4636	7		Peridomicilio, Silvestre	Venezuela	Sucre	UDO Cumana	García-Alzate, R., D. Lozano-Arias, R.M. Reyes-Lugo, A. Morocoima, L. Herrera, and A. Mendoza-León. 2014. Triatoma maculata, the vector of Trypanosoma cruzi, in Venezuela. Phenotypic and genotypic variability as potential indicator of vector displacement into the domestic habitat. Front. Publ. Hlth. 2: 170.
Triatoma maculata	-62.9	8.58333	2		Peridomicilio	Venezuela	Bolivar	Caruachi	García-Alzate, R., D. Lozano-Arias, R.M. Reyes-Lugo, A. Morocoima, L. Herrera, and A. Mendoza-León. 2014. Triatoma maculata, the vector of Trypanosoma cruzi, in Venezuela. Phenotypic and genotypic variability as potential indicator of vector displacement into the domestic habitat. Front. Publ. Hlth. 2: 170.
Triatoma maculata	-63.0667	8.5	6		Domicilio, Peridomicilio	Venezuela	Bolivar	Guasipati	García-Alzate, R., D. Lozano-Arias, R.M. Reyes-Lugo, A. Morocoima, L. Herrera, and A. Mendoza-León. 2014. Triatoma maculata, the vector of Trypanosoma cruzi, in Venezuela. Phenotypic and genotypic variability as potential indicator of vector displacement into the domestic habitat. Front. Publ. Hlth. 2: 170.
Triatoma maculata	-63.4	8.3	4		Peridomicilio	Venezuela	Bolivar	Tocoma	García-Alzate, R., D. Lozano-Arias, R.M. Reyes-Lugo, A. Morocoima, L. Herrera, and A. Mendoza-León. 2014. Triatoma maculata, the vector of Trypanosoma cruzi, in Venezuela. Phenotypic and genotypic variability as potential indicator of vector displacement into the domestic habitat. Front. Publ. Hlth. 2: 170.
Triatoma maculata	-63.2333	8.21667	3		Peridomicilio	Venezuela	Bolivar	Gran sabana	García-Alzate, R., D. Lozano-Arias, R.M. Reyes-Lugo, A. Morocoima, L. Herrera, and A. Mendoza-León. 2014. Triatoma maculata, the vector of Trypanosoma cruzi, in Venezuela. Phenotypic and genotypic variability as potential indicator of vector displacement into the domestic habitat. Front. Publ. Hlth. 2: 170.
Triatoma maculata	-63.0667	8	1		Peridomicilio	Venezuela	Bolivar	La Laguna	García-Alzate, R., D. Lozano-Arias, R.M. Reyes-Lugo, A. Morocoima, L. Herrera, and A. Mendoza-León. 2014. Triatoma maculata, the vector of Trypanosoma cruzi, in Venezuela. Phenotypic and genotypic variability as potential indicator of vector displacement into the domestic habitat. Front. Publ. Hlth. 2: 170.
Triatoma maculata	-63.8485	10.961	2		Peridomicilio	Venezuela	Nueva Esparta	Porlamar	García-Alzate, R., D. Lozano-Arias, R.M. Reyes-Lugo, A. Morocoima, L. Herrera, and A. Mendoza-León. 2014. Triatoma maculata, the vector of Trypanosoma cruzi, in Venezuela. Phenotypic and genotypic variability as potential indicator of vector displacement into the domestic habitat. Front. Publ. Hlth. 2: 170.
Triatoma maculata	-63.8282	10.9991	2		Peridomicilio	Venezuela	Nueva Esparta	Robles	García-Alzate, R., D. Lozano-Arias, R.M. Reyes-Lugo, A. Morocoima, L. Herrera, and A. Mendoza-León. 2014. Triatoma maculata, the vector of Trypanosoma cruzi, in Venezuela. Phenotypic and genotypic variability as potential indicator of vector displacement into the domestic habitat. Front. Publ. Hlth. 2: 170.
Triatoma maculata	-63.9255	11.0147	1		Peridomicilio	Venezuela	Nueva Esparta	Fuentidueño	García-Alzate, R., D. Lozano-Arias, R.M. Reyes-Lugo, A. Morocoima, L. Herrera, and A. Mendoza-León. 2014. Triatoma maculata, the vector of Trypanosoma cruzi, in Venezuela. Phenotypic and genotypic variability as potential indicator of vector displacement into the domestic habitat. Front. Publ. Hlth. 2: 170.
Triatoma maculata	-63.9202	10.9872	3		Peridomicilio	Venezuela	Nueva Esparta	La Sierra	García-Alzate, R., D. Lozano-Arias, R.M. Reyes-Lugo, A. Morocoima, L. Herrera, and A. Mendoza-León. 2014. Triatoma maculata, the vector of Trypanosoma cruzi, in Venezuela. Phenotypic and genotypic variability as potential indicator of vector displacement into the domestic habitat. Front. Publ. Hlth. 2: 170.
Triatoma maculata	-65.0333	10.25	13		Peridomicilio	Venezuela	Anzoátegui	Pico de Neveri	García-Alzate, R., D. Lozano-Arias, R.M. Reyes-Lugo, A. Morocoima, L. Herrera, and A. Mendoza-León. 2014. Triatoma maculata, the vector of Trypanosoma cruzi, in Venezuela. Phenotypic and genotypic variability as potential indicator of vector displacement into the domestic habitat. Front. Publ. Hlth. 2: 170.
Triatoma maculata	-65.0333	10.3167	37		Domicilio, Silvestre	Venezuela	Anzoátegui	El Enial	García-Alzate, R., D. Lozano-Arias, R.M. Reyes-Lugo, A. Morocoima, L. Herrera, and A. Mendoza-León. 2014. Triatoma maculata, the vector of Trypanosoma cruzi, in Venezuela. Phenotypic and genotypic variability as potential indicator of vector displacement into the domestic habitat. Front. Publ. Hlth. 2: 170.
Triatoma maculata	-64.9833	10.1833	3		Domicilio, Peridomicilio	Venezuela	Anzoátegui	Guastrantal	García-Alzate, R., D. Lozano-Arias, R.M. Reyes-Lugo, A. Morocoima, L. Herrera, and A. Mendoza-León. 2014. Triatoma maculata, the vector of Trypanosoma cruzi, in Venezuela. Phenotypic and genotypic variability as potential indicator of vector displacement into the domestic habitat. Front. Publ. Hlth. 2: 170.
Triatoma maculata	-64.5833	9.5	3		Domicilio, Peridomicilio	Venezuela	Anzoátegui	Mudo Nuevo	García-Alzate, R., D. Lozano-Arias, R.M. Reyes-Lugo, A. Morocoima, L. Herrera, and A. Mendoza-León. 2014. Triatoma maculata, the vector of Trypanosoma cruzi, in Venezuela. Phenotypic and genotypic variability as potential indicator of vector displacement into the domestic habitat. Front. Publ. Hlth. 2: 170.
Triatoma maculata	-60.6667	3.16667	46	2000		Brasil	Roraima	Boa Vista? Proyecto Passarão	Luitgards-Moura, José Francisco, Vargas, André Barbosa, Almeida, Carlos Eduardo, Magno-Esperança, Gleidson, Agapito-Souza, Ronildo, Folly-Ramos, Elaine, Costa, Jane, Tsouris, Pantelis, & Rosa-Freitas, Maria Goreti. (2005). A Triatoma maculata (Hemiptera, Reduviidae, Triatominae) population from Roraima, Amazon region, Brazil, has some bionomic characteristics of a potential Chagas disease vector.…
Triatoma maculata	-63.5	10.4167	20		Peridomicilio	Venezuela	Sucre	Ribero	García-Jordan, N., Berrizbeitia, M., Concepción, J. L., Aldana, E., Cáceres, A., & Quiñones, W. (2015). Estudio entomológico de vectores transmisores de la infección por Trypanosoma cruzi en la población rural del estado Sucre, Venezuela. Biomédica, 35(2). doi:10.7705/biomedica.v35i2.2390
Triatoma maculata	-62.6	10.6	1		Peridomicilio	Venezuela	Sucre	Nariño	García-Jordan, N., Berrizbeitia, M., Concepción, J. L., Aldana, E., Cáceres, A., & Quiñones, W. (2015). Estudio entomológico de vectores transmisores de la infección por Trypanosoma cruzi en la población rural del estado Sucre, Venezuela. Biomédica, 35(2). doi:10.7705/biomedica.v35i2.2390
Triatoma maculata	-69.6981	10.5731	74	2002-2003	Domicilio, Peridomicilio	Venezuela	Lara	Cauderales	Soto Vivas Ana, Rodríguez Claudina, Bonfante-Cabarca Rafael, Aldana Elis. Morfometría geométrica de Triatoma maculata (Erichson, 1848) de ambientes doméstico y peridoméstico, estado Lara, Venezuela. Bol Mal Salud Amb [Internet]. 2007 Dic [citado 2019 Dic 04] ; 47( 2 ): 231-235. Disponible en: http://ve.scielo.org/scielo.php?script=sci_arttext&pid=S1690-46482007000200010&lng=es.
Triatoma maculata	-60.672	2.82085	2	2005	Domicilio	Brasil	Roraima	Boa Vista	Ricardo-Silva et al. 2016. Triatoma maculata colonises urban domicilies in Boa Vista, Roraima, Brazil. Mem Inst Oswaldo Cruz, 111(11): 703-707
Triatoma maculata	-64.3669	10.0162	35	2011-2012	Acrocomia aculeata	Venezuela	Anzoátegui	Simón Bolívar, Parroquia Bergantín: caseríos el Zamuro, La Maravilla y Paraminal	Morocoima Antonio, Barroeta Rogny, Virguez Milagros, Roschman-González Antonio, Chique José David, Ferrer Elizabeth et al . Infección natural por Trypanosoma cruzi en triatominos que habitan en la palma corozo (Acrocomia aculeta) en regiones del oriente de Venezuela. Rev. perú. med. exp. salud publica [Internet]. 2018 Oct [citado 2019 Dic 05] ; 35( 4 ): 563-572. Disponible en: http://www.scielo.o…
Triatoma maculata	-64.2528	9.3375	30	2011-2012	Acrocomia aculeata	Venezuela	Anzoátegui	Santa Ana, Caserío Santa Gertrudis	Morocoima Antonio, Barroeta Rogny, Virguez Milagros, Roschman-González Antonio, Chique José David, Ferrer Elizabeth et al . Infección natural por Trypanosoma cruzi en triatominos que habitan en la palma corozo (Acrocomia aculeta) en regiones del oriente de Venezuela. Rev. perú. med. exp. salud publica [Internet]. 2018 Oct [citado 2019 Dic 05] ; 35( 4 ): 563-572. Disponible en: http://www.scielo.o…
Triatoma maculata	-64.8261	9.4575	15	2011-2012	Acrocomia aculeata	Venezuela	Anzoátegui	Municipio Aragua de Barcelona, Caserío El Ventorillo	Morocoima Antonio, Barroeta Rogny, Virguez Milagros, Roschman-González Antonio, Chique José David, Ferrer Elizabeth et al . Infección natural por Trypanosoma cruzi en triatominos que habitan en la palma corozo (Acrocomia aculeta) en regiones del oriente de Venezuela. Rev. perú. med. exp. salud publica [Internet]. 2018 Oct [citado 2019 Dic 05] ; 35( 4 ): 563-572. Disponible en: http://www.scielo.o…
Triatoma maculata	-71.9546	6.94413	25			Colombia		Field collections by Dr. Gabriel Parra Henao
Triatoma maculata	-71.6723	6.87541	5			Colombia		Field collections by Dr. Gabriel Parra Henao	Colección Parra Henao
Triatoma maculata	-72.4413	5.2107	6			Colombia		Field collections by Dr. Gabriel Parra Henao	Colección Parra Henao
Triatoma maculata	-72.642	5.03035	29			Colombia		Field collections by Dr. Gabriel Parra Henao	Colección Parra Henao
Triatoma maculata	-72.6437	5.12439	27			Colombia		Field collections by Dr. Gabriel Parra Henao	Colección Parra Henao
Triatoma maculata	-72.5893	5.02446	21			Colombia		Field collections by Dr. Gabriel Parra Henao	Colección Parra Henao
Triatoma maculata	-72.6228	5.09845	29			Colombia		Field collections by Dr. Gabriel Parra Henao	Colección Parra Henao
Triatoma maculata	-72.6111	5.07394	14			Colombia		Field collections by Dr. Gabriel Parra Henao	Colección Parra Henao
Triatoma maculata	-72.5825	5.15652	33			Colombia		Field collections by Dr. Gabriel Parra Henao	Colección Parra Henao
Triatoma maculata	-72.2873	4.81804	21			Colombia		Field collections by Dr. Gabriel Parra Henao	Colección Parra Henao
Triatoma maculata	-72.1021	4.56228	20			Colombia		Field collections by Dr. Gabriel Parra Henao	Colección Parra Henao
Triatoma maculata	-72.8302	4.74179	20			Colombia		Field collections by Dr. Gabriel Parra Henao	Colección Parra Henao
Triatoma maculata	-72.8822	4.74806	22			Colombia		Field collections by Dr. Gabriel Parra Henao	Colección Parra Henao
Triatoma maculata	-72.8678	4.95645	10			Colombia		Field collections by Dr. Gabriel Parra Henao	Colección Parra Henao
Triatoma maculata	-72.8242	4.84636	14			Colombia		Field collections by Dr. Gabriel Parra Henao	Colección Parra Henao
Triatoma maculata	-72.7476	4.7249	9			Colombia		Field collections by Dr. Gabriel Parra Henao	Colección Parra Henao
Triatoma maculata	-72.8064	4.89225	15			Colombia		Field collections by Dr. Gabriel Parra Henao	Colección Parra Henao
Triatoma maculata	-72.1414	5.69972	8			Colombia		Field collections by Dr. Gabriel Parra Henao	Colección Parra Henao
Triatoma maculata	-72.1611	5.43519	4			Colombia		Field collections by Dr. Gabriel Parra Henao	Colección Parra Henao
Triatoma maculata	-71.8894	5.83833	6			Colombia		Field collections by Dr. Gabriel Parra Henao	Colección Parra Henao
Triatoma maculata	-71.8894	5.83833	2			Colombia		Field collections by Dr. Gabriel Parra Henao	Colección Parra Henao
Triatoma maculata	-71.8894	5.83833	3			Colombia		Field collections by Dr. Gabriel Parra Henao	Colección Parra Henao
Triatoma maculata	-71.8802	5.83834	10			Colombia		Field collections by Dr. Gabriel Parra Henao	Colección Parra Henao
Triatoma maculata	-71.8802	5.8245	6			Colombia		Field collections by Dr. Gabriel Parra Henao	Colección Parra Henao
Triatoma maculata	-71.9787	5.8234	6			Colombia		Field collections by Dr. Gabriel Parra Henao	Colección Parra Henao
Triatoma maculata	-71.729	5.74587	4			Colombia		Field collections by Dr. Gabriel Parra Henao	Colección Parra Henao
Triatoma maculata	-71.9839	5.81917	6			Colombia		Field collections by Dr. Gabriel Parra Henao	Colección Parra Henao
Triatoma maculata	-71.4708	5.84728	2			Colombia		Field collections by Dr. Gabriel Parra Henao	Colección Parra Henao
Triatoma maculata	-70.9131	5.66827	6			Colombia		Field collections by Dr. Gabriel Parra Henao	Colección Parra Henao
Triatoma maculata	-71.9468	5.88526	2			Colombia		Field collections by Dr. Gabriel Parra Henao	Colección Parra Henao
Triatoma maculata	-71.982	5.77648	6			Colombia		Field collections by Dr. Gabriel Parra Henao	Colección Parra Henao
Triatoma maculata	-71.939	5.74138	4			Colombia		Field collections by Dr. Gabriel Parra Henao	Colección Parra Henao
Triatoma maculata	-72.2708	5.80933	9			Colombia		Field collections by Dr. Gabriel Parra Henao	Colección Parra Henao
Triatoma maculata	-71.9638	5.60672	1			Colombia		Field collections by Dr. Gabriel Parra Henao	Colección Parra Henao
Triatoma maculata	-71.8563	5.55495	4			Colombia		Field collections by Dr. Gabriel Parra Henao	Colección Parra Henao
Triatoma maculata	-71.9519	5.75222	3			Colombia		Field collections by Dr. Gabriel Parra Henao	Colección Parra Henao
Triatoma maculata	-72.7329	4.91085	1			Colombia		Field collections by Dr. Gabriel Parra Henao	Colección Parra Henao
Triatoma maculata	-71.3569	5.44688	5			Colombia		Field collections by Dr. Gabriel Parra Henao	Colección Parra Henao
Triatoma maculata	-72.9871	4.62068	2			Colombia		Field collections by Dr. Gabriel Parra Henao	Colección Parra Henao
Triatoma maculata	-72.8398	4.62831	4			Colombia		Field collections by Dr. Gabriel Parra Henao	Colección Parra Henao
Triatoma maculata	-75.8167	2.26667	3			Colombia		Field collections by Dr. Gabriel Parra Henao	Colección Parra Henao
Triatoma maculata	-72.3664	5.3875	7			Colombia		Field collections by Dr. Gabriel Parra Henao	Colección Parra Henao
Triatoma maculata	-72.5361	5.37306	6			Colombia		Field collections by Dr. Gabriel Parra Henao	Colección Parra Henao
Triatoma maculata	-72.2119	5.41044	2			Colombia		Field collections by Dr. Gabriel Parra Henao	Colección Parra Henao
Triatoma maculata	-73.1651	5.21833	4			Colombia		Field collections by Dr. Gabriel Parra Henao	Colección Parra Henao
Triatoma maculata	-72.359	5.51814	3			Colombia		Field collections by Dr. Gabriel Parra Henao	Colección Parra Henao
Triatoma maculata	-72.2203	5.3875	4			Colombia		Field collections by Dr. Gabriel Parra Henao	Colección Parra Henao
Triatoma maculata	-72.3669	5.14453	3			Colombia		Field collections by Dr. Gabriel Parra Henao	Colección Parra Henao
Triatoma maculata	-72.2028	5.13611	1			Colombia		Field collections by Dr. Gabriel Parra Henao	Colección Parra Henao
Triatoma maculata	-72.3489	5.28075	6			Colombia		Field collections by Dr. Gabriel Parra Henao	Colección Parra Henao
Triatoma maculata	-72.2119	5.37069	2			Colombia		Field collections by Dr. Gabriel Parra Henao	Colección Parra Henao
Triatoma maculata	-72.2186	5.38936	6			Colombia		Field collections by Dr. Gabriel Parra Henao	Colección Parra Henao
Triatoma maculata	-72.2269	5.37844	2			Colombia		Field collections by Dr. Gabriel Parra Henao	Colección Parra Henao
Triatoma maculata	-72.2042	5.37397	3			Colombia		Field collections by Dr. Gabriel Parra Henao	Colección Parra Henao
Triatoma maculata	-72.2511	5.52703	1			Colombia		Field collections by Dr. Gabriel Parra Henao	Colección Parra Henao
Triatoma maculata	-72.2842	5.50639	3			Colombia		Field collections by Dr. Gabriel Parra Henao	Colección Parra Henao
Triatoma maculata	-72.3443	5.47452	1			Colombia		Field collections by Dr. Gabriel Parra Henao	Colección Parra Henao
Triatoma maculata	-72.3162	5.47456	4			Colombia		Field collections by Dr. Gabriel Parra Henao	Colección Parra Henao
Triatoma maculata	-72.3196	5.48525	2			Colombia		Field collections by Dr. Gabriel Parra Henao	Colección Parra Henao
Triatoma maculata	-72.2985	5.35575	6			Colombia		Field collections by Dr. Gabriel Parra Henao	Colección Parra Henao
Triatoma maculata	-72.1906	5.28711	2			Colombia		Field collections by Dr. Gabriel Parra Henao	Colección Parra Henao
Triatoma maculata	-72.4087	5.346	4			Colombia		Field collections by Dr. Gabriel Parra Henao	Colección Parra Henao
Triatoma maculata	-72.8425	5.29764	6			Colombia		Field collections by Dr. Gabriel Parra Henao	Colección Parra Henao
Triatoma maculata	-72.1111	5.30928	6			Colombia		Field collections by Dr. Gabriel Parra Henao	Colección Parra Henao
Triatoma maculata	-72.1049	5.31214	6			Colombia		Field collections by Dr. Gabriel Parra Henao	Colección Parra Henao
Triatoma maculata	-72.2414	5.30048	3			Colombia		Field collections by Dr. Gabriel Parra Henao	Colección Parra Henao
Triatoma maculata	-72.2216	5.36758	1			Colombia		Field collections by Dr. Gabriel Parra Henao	Colección Parra Henao
Triatoma maculata	-72.3537	5.17261	1			Colombia		Field collections by Dr. Gabriel Parra Henao	Colección Parra Henao
Triatoma maculata	-72.333	5.15953	1			Colombia		Field collections by Dr. Gabriel Parra Henao	Colección Parra Henao
Triatoma maculata	-73.5221	9.7064	2			Colombia		Field collections by Dr. Gabriel Parra Henao	Colección Parra Henao
Triatoma maculata	-73.4635	10.5969	1			Colombia		Field collections by Dr. Gabriel Parra Henao	Colección Parra Henao
Triatoma maculata	-73.3391	10.5254	1			Colombia		Field collections by Dr. Gabriel Parra Henao	Colección Parra Henao
Triatoma maculata	-72.9867	11.5081	1			Colombia		Field collections by Dr. Gabriel Parra Henao	Colección Parra Henao
Triatoma maculata	-75.9167	14.9028	2			Colombia		Field collections by Dr. Gabriel Parra Henao	Colección Parra Henao
Triatoma maculata	-74.7815	9.79699	1			Colombia		Field collections by Dr. Gabriel Parra Henao	Colección Parra Henao
Triatoma maculata	-72.7748	4.31273	2			Colombia		Field collections by Dr. Gabriel Parra Henao	Colección Parra Henao
Triatoma maculata	-72.6788	6.52584	1			Colombia		Field collections by Dr. Gabriel Parra Henao	Colección Parra Henao
Triatoma maculata	-72.675	6.51016	5			Colombia		Field collections by Dr. Gabriel Parra Henao	Colección Parra Henao
Triatoma maculata	-75.3333	1.83333	1			Colombia		Field collections by Dr. Gabriel Parra Henao	Colección Parra Henao
Triatoma maculata	-70.7641	5.23453	1			Colombia		Field collections by Dr. Gabriel Parra Henao	Colección Parra Henao
Triatoma maculata	-70.8563	5.14372	1			Colombia		Field collections by Dr. Gabriel Parra Henao	Colección Parra Henao
Triatoma maculata	-72.9859	11.5069	1			Colombia		Field collections by Dr. Gabriel Parra Henao	Colección Parra Henao
Triatoma maculata	-72.9851	11.507	1			Colombia		Field collections by Dr. Gabriel Parra Henao	Colección Parra Henao
Triatoma maculata	-72.9854	11.5065	1			Colombia		Field collections by Dr. Gabriel Parra Henao	Colección Parra Henao
Triatoma maculata	-72.9839	11.5075	1			Colombia		Field collections by Dr. Gabriel Parra Henao	Colección Parra Henao
Triatoma maculata	-72.9845	11.5075	1			Colombia		Field collections by Dr. Gabriel Parra Henao	Colección Parra Henao
Triatoma maculata	-72.9882	11.5087	1			Colombia		Field collections by Dr. Gabriel Parra Henao	Colección Parra Henao
Triatoma maculata	-72.988	11.5082	1			Colombia		Field collections by Dr. Gabriel Parra Henao	Colección Parra Henao
Triatoma maculata	-72.9874	11.511	1			Colombia		Field collections by Dr. Gabriel Parra Henao	Colección Parra Henao
Triatoma maculata	-72.9847	11.508	1			Colombia		Field collections by Dr. Gabriel Parra Henao	Colección Parra Henao
Triatoma maculata	-72.9839	11.5082	28			Colombia		Field collections by Dr. Gabriel Parra Henao	Colección Parra Henao
Triatoma maculata	-72.9871	11.5104	19			Colombia		Field collections by Dr. Gabriel Parra Henao	Colección Parra Henao
Triatoma maculata	-72.9847	11.5057	27			Colombia		Field collections by Dr. Gabriel Parra Henao	Colección Parra Henao
Triatoma maculata	-72.9861	11.5066	23			Colombia		Field collections by Dr. Gabriel Parra Henao	Colección Parra Henao
Triatoma maculata	-72.9864	11.5071	23			Colombia		Field collections by Dr. Gabriel Parra Henao	Colección Parra Henao
Triatoma maculata	-72.9901	11.5049	21			Colombia		Field collections by Dr. Gabriel Parra Henao	Colección Parra Henao
Triatoma maculata	-72.9895	11.5037	24			Colombia		Field collections by Dr. Gabriel Parra Henao	Colección Parra Henao
Triatoma maculata	-72.9886	11.5046	2			Colombia		Field collections by Dr. Gabriel Parra Henao	Colección Parra Henao
Triatoma maculata	-74.2256	11.1923	2			Colombia		Field collections by Dr. Gabriel Parra Henao	Colección Parra Henao
Triatoma maculata	-74.1203	11.1453	5			Colombia		Field collections by Dr. Gabriel Parra Henao	Colección Parra Henao
Triatoma maculata	-74.1949	11.27	5			Colombia		Field collections by Dr. Gabriel Parra Henao	Colección Parra Henao
Triatoma maculata	-74.1267	11.2384	5			Colombia		Field collections by Dr. Gabriel Parra Henao	Colección Parra Henao
Triatoma maculata	-74.4069	9.413	2			Colombia		Field collections by Dr. Gabriel Parra Henao	Colección Parra Henao
Triatoma maculata	-74.3204	9.4144	7			Colombia		Field collections by Dr. Gabriel Parra Henao	Colección Parra Henao
Triatoma maculata	-74.3899	9.2285	6			Colombia		Field collections by Dr. Gabriel Parra Henao	Colección Parra Henao
Triatoma maculata	-74.3212	9.2376	13			Colombia		Field collections by Dr. Gabriel Parra Henao	Colección Parra Henao
Triatoma maculata	-74.7548	9.5024	34			Colombia		Field collections by Dr. Gabriel Parra Henao	Colección Parra Henao
Triatoma maculata	-74.8294	9.5872	4			Colombia		Field collections by Dr. Gabriel Parra Henao	Colección Parra Henao
Triatoma maculata	-74.4267	9.2419	11			Colombia		Field collections by Dr. Gabriel Parra Henao	Colección Parra Henao
Triatoma maculata	-75.0867	9.9567	6			Colombia		Field collections by Dr. Gabriel Parra Henao	Colección Parra Henao
Triatoma maculata	-74.5686	9.3069	6			Colombia		Field collections by Dr. Gabriel Parra Henao	Colección Parra Henao
Triatoma maculata	-74.23	9.1472	14			Colombia		Field collections by Dr. Gabriel Parra Henao	Colección Parra Henao
Triatoma maculata	-74.3556	9.2403	13			Colombia		Field collections by Dr. Gabriel Parra Henao	Colección Parra Henao
Triatoma maculata	-70.7617	7.0903	17			Colombia		Field collections by Dr. Gabriel Parra Henao	Colección Parra Henao
Triatoma maculata	-71.7389	6.4622	8			Colombia		Field collections by Dr. Gabriel Parra Henao	Colección Parra Henao
Triatoma maculata	-71.4356	7.0303	6			Colombia		Field collections by Dr. Gabriel Parra Henao	Colección Parra Henao
Triatoma maculata	-70.2086	6.3019	7			Colombia		Field collections by Dr. Gabriel Parra Henao	Colección Parra Henao
Triatoma maculata	-71.0961	6.2831	10			Colombia		Field collections by Dr. Gabriel Parra Henao	Colección Parra Henao
Triatoma maculata	-72.5547	5.1731	8			Colombia		Field collections by Dr. Gabriel Parra Henao	Colección Parra Henao
Triatoma maculata	-71.7736	6.1619	12			Colombia		Field collections by Dr. Gabriel Parra Henao	Colección Parra Henao
Triatoma maculata	-72.2886	4.8172	10			Colombia		Field collections by Dr. Gabriel Parra Henao	Colección Parra Henao
Triatoma maculata	-72.1986	5.6406	9			Colombia		Field collections by Dr. Gabriel Parra Henao	Colección Parra Henao
Triatoma maculata	-71.8969	5.5508	9			Colombia		Field collections by Dr. Gabriel Parra Henao	Colección Parra Henao
Triatoma maculata	-72.0006	5.7303	5			Colombia		Field collections by Dr. Gabriel Parra Henao	Colección Parra Henao
Triatoma maculata	-71.735	5.425	11			Colombia		Field collections by Dr. Gabriel Parra Henao	Colección Parra Henao
Triatoma maculata	-72.1714	5.8331	15			Colombia		Field collections by Dr. Gabriel Parra Henao	Colección Parra Henao
Triatoma maculata	-72.7553	5.0186	7			Colombia		Field collections by Dr. Gabriel Parra Henao	Colección Parra Henao
Triatoma maculata	-71.6311	5.4306	1			Colombia		Field collections by Dr. Gabriel Parra Henao	Colección Parra Henao
Triatoma maculata	-72.8825	4.5553	1			Colombia		Field collections by Dr. Gabriel Parra Henao	Colección Parra Henao
Triatoma maculata	-72.4033	5.3517	2			Colombia		Field collections by Dr. Gabriel Parra Henao	Colección Parra Henao
Triatoma maculata	-73.2389	10.0358	1			Colombia		Field collections by Dr. Gabriel Parra Henao	Colección Parra Henao
Triatoma maculata	-73.9803	9.5011	1			Colombia		Field collections by Dr. Gabriel Parra Henao	Colección Parra Henao
Triatoma maculata	-73.2847	9.705	1			Colombia		Field collections by Dr. Gabriel Parra Henao	Colección Parra Henao
Triatoma maculata	-73.8903	9.9761	2			Colombia		Field collections by Dr. Gabriel Parra Henao	Colección Parra Henao
Triatoma maculata	-73.965	10.1506	1			Colombia		Field collections by Dr. Gabriel Parra Henao	Colección Parra Henao
Triatoma maculata	-73.7519	9.6622	2			Colombia		Field collections by Dr. Gabriel Parra Henao	Colección Parra Henao
Triatoma maculata	-73.3375	9.5642	2			Colombia		Field collections by Dr. Gabriel Parra Henao	Colección Parra Henao
Triatoma maculata	-73.175	10.3886	5			Colombia		Field collections by Dr. Gabriel Parra Henao	Colección Parra Henao
Triatoma maculata	-73.1825	10.3375	6			Colombia		Field collections by Dr. Gabriel Parra Henao	Colección Parra Henao
Triatoma maculata	-73.2506	10.4769	6			Colombia		Field collections by Dr. Gabriel Parra Henao	Colección Parra Henao
Triatoma maculata	-74.1906	10.5928	4			Colombia		Field collections by Dr. Gabriel Parra Henao	Colección Parra Henao
Triatoma maculata	-74.7919	9.7919	7			Colombia		Field collections by Dr. Gabriel Parra Henao	Colección Parra Henao
Triatoma maculata	-74.5758	9.3236	2			Colombia		Field collections by Dr. Gabriel Parra Henao	Colección Parra Henao
Triatoma maculata	-74.865	9.9017	1			Colombia		Field collections by Dr. Gabriel Parra Henao	Colección Parra Henao
Triatoma maculata	-72.7906	4.2903	6			Colombia		Field collections by Dr. Gabriel Parra Henao	Colección Parra Henao
Triatoma maculata	-72.7003	6.5314	7			Colombia		Field collections by Dr. Gabriel Parra Henao	Colección Parra Henao
Triatoma maculata	-73.3475	5.9486	3			Colombia		Field collections by Dr. Gabriel Parra Henao	Colección Parra Henao
Triatoma maculata	-70.4464	5.5075	1			Colombia		Field collections by Dr. Gabriel Parra Henao	Colección Parra Henao
Rhodnius pallescens	-80.1086	8.96472	40	2002?	Attalea butyracea	Panama	Distrito de Chame	Panamá Oeste, Trinidad de las Minas, Capira	Kieran TJ, Gottdenker NL, Varian CP, Saldaña A, Means N, Owens D, Calzada JE, Glenn TC. 2017. Blood Meal Source Characterization Using Illumina Sequencing in the Chagas Disease Vector Rhodnius pallescens (Hemiptera: Reduviidae) in Panamá. J Med Entomol. 2017 Nov 7;54(6):1786-1789. doi: 10.1093/jme/tjx170.
Rhodnius pallescens	-79.9811	9.20778	34	2002?	Attalea butyracea	Panama	Distrito de Chame	Panamá Oeste, Las Pavas, La Chorrera	Kieran TJ, Gottdenker NL, Varian CP, Saldaña A, Means N, Owens D, Calzada JE, Glenn TC. 2017. Blood Meal Source Characterization Using Illumina Sequencing in the Chagas Disease Vector Rhodnius pallescens (Hemiptera: Reduviidae) in Panamá. J Med Entomol. 2017 Nov 7;54(6):1786-1789. doi: 10.1093/jme/tjx170.
Rhodnius pallescens	-84.7	10.85	2	1986	Peridomicilio (piezas de madera, leña, almacenes, gallineros)	Costa Rica	Guanacaste	Santa Cecilia	Zeledón Rodrigo, Marín Francisca, Calvo Nidia, Lugo Emperatriz, Valle Sonia. Distribution and ecological aspects of Rhodnius pallescens in Costa Rica and Nicaragua and their epidemiological implications. Mem. Inst. Oswaldo Cruz [Internet]. 2006 Feb [cited 2019 Nov 18] ; 101( 1 ): 75-79. Available from: http://www.scielo.br/scielo.php?script=sci_arttext&pid=S0074-02762006000100014&lng=en. http://d…
Rhodnius pallescens	-67.4895	6.18797	2	2015-2016	Peridomicilio	Colombia	Vichada	Puerto Carreño (finca La Libertad)	Montoya-Porrasa L.M., , Triana-Chavez O., Alzatec J.F., Moreno-Herreraa C.X., Cadavid-Restrepoa G.E. 2017. 16S rRNA gene amplicon sequencing reveals dominance of Actinobacteria in Rhodnius pallescens compared to Triatoma maculata midgut microbiota in natural populations of vector insects from Colombia. Acta Tropica 178, 327–332. https://doi.org/10.1016/j.actatropica.2017.11.004
Rhodnius pallescens	-84.2133	10.0173	18	1989-1998	Selvatica	Costa Rica	Alajuela	Alajuela	Zeledon et al. 2001. Entomological and Ecological Aspects of Six Sylvatic Species of Triatomines (Hemiptera, Reduviidae) from the Collection of the National Biodiversity Institute of Costa Rica, Central America. Mem Inst Oswaldo Cruz, Rio de Janeiro, 96(6): 757-764
Rhodnius pallescens	-83.0305	9.9949	11	1989-1998	Selvatica	Costa Rica	Limón	Limón	Zeledon et al. 2001. Entomological and Ecological Aspects of Six Sylvatic Species of Triatomines (Hemiptera, Reduviidae) from the Collection of the National Biodiversity Institute of Costa Rica, Central America. Mem Inst Oswaldo Cruz, Rio de Janeiro, 96(6): 757-764
Rhodnius pallescens	-62.6967	-18.71		1997–2006	Attalea butyracea and Elaeis oleifera palm trees	Bolivia	Santa Cruz	Región del Chaco, La Choza
Rhodnius pallescens	-74.3516	9.23976	39	1997–2006	Attalea butyracea and Elaeis oleifera palm trees	Colombia	Magdalena	San Sebastián de Buenavista	Gómez-Palacio A., Jaramillo-O N., Caro-Riaño H., Diaz S., Monteiro F. Pérez R., Panzera F. Triana O. 2012. Morphometric and molecular evidence of intraspecific biogeographical differentiation of Rhodnius pallescens (HEMIPTERA: REDUVIIDAE: RHODNIINI) from Colombia and Panama. Infection, Genetics and Evolution, 12:1975–1983
Rhodnius pallescens	-74.4984	9.24488	2	1997–2006	Attalea butyracea and Elaeis oleifera palm trees	Colombia	Magdalena	San Zenón	Gómez-Palacio A., Jaramillo-O N., Caro-Riaño H., Diaz S., Monteiro F. Pérez R., Panzera F. Triana O. 2012. Morphometric and molecular evidence of intraspecific biogeographical differentiation of Rhodnius pallescens (HEMIPTERA: REDUVIIDAE: RHODNIINI) from Colombia and Panama. Infection, Genetics and Evolution, 12:1975–1983
Rhodnius pallescens	-74.425	9.23944	7	1997–2006	Attalea butyracea and Elaeis oleifera palm trees	Colombia	Bolivar	Mompós	Gómez-Palacio A., Jaramillo-O N., Caro-Riaño H., Diaz S., Monteiro F. Pérez R., Panzera F. Triana O. 2012. Morphometric and molecular evidence of intraspecific biogeographical differentiation of Rhodnius pallescens (HEMIPTERA: REDUVIIDAE: RHODNIINI) from Colombia and Panama. Infection, Genetics and Evolution, 12:1975–1983
Rhodnius pallescens	-75.4712	10.3813	1	1997–2006	Attalea butyracea and Elaeis oleifera palm trees	Colombia	Bolivar	San Fernando	Gómez-Palacio A., Jaramillo-O N., Caro-Riaño H., Diaz S., Monteiro F. Pérez R., Panzera F. Triana O. 2012. Morphometric and molecular evidence of intraspecific biogeographical differentiation of Rhodnius pallescens (HEMIPTERA: REDUVIIDAE: RHODNIINI) from Colombia and Panama. Infection, Genetics and Evolution, 12:1975–1983
Rhodnius pallescens	-75.95	9.35	5	1997–2006	Attalea butyracea and Elaeis oleifera palm trees	Colombia	Cordoba	San Bernardo del Viento	Gómez-Palacio A., Jaramillo-O N., Caro-Riaño H., Diaz S., Monteiro F. Pérez R., Panzera F. Triana O. 2012. Morphometric and molecular evidence of intraspecific biogeographical differentiation of Rhodnius pallescens (HEMIPTERA: REDUVIIDAE: RHODNIINI) from Colombia and Panama. Infection, Genetics and Evolution, 12:1975–1983
Rhodnius pallescens	-75.0488	9.16069	3	1997–2006	Attalea butyracea and Elaeis oleifera palm trees	Colombia	Sucre	Galeras	Gómez-Palacio A., Jaramillo-O N., Caro-Riaño H., Diaz S., Monteiro F. Pérez R., Panzera F. Triana O. 2012. Morphometric and molecular evidence of intraspecific biogeographical differentiation of Rhodnius pallescens (HEMIPTERA: REDUVIIDAE: RHODNIINI) from Colombia and Panama. Infection, Genetics and Evolution, 12:1975–1983
Rhodnius pallescens	-73.6153	8.30667	4	1997–2006	Attalea butyracea and Elaeis oleifera palm trees	Colombia	Cesar	Aguachica	Gómez-Palacio A., Jaramillo-O N., Caro-Riaño H., Diaz S., Monteiro F. Pérez R., Panzera F. Triana O. 2012. Morphometric and molecular evidence of intraspecific biogeographical differentiation of Rhodnius pallescens (HEMIPTERA: REDUVIIDAE: RHODNIINI) from Colombia and Panama. Infection, Genetics and Evolution, 12:1975–1983
Rhodnius pallescens	-75.55	9.73333	2	1997–2006	Attalea butyracea and Elaeis oleifera palm trees	Colombia	Sucre	San Onofre	Gómez-Palacio A., Jaramillo-O N., Caro-Riaño H., Diaz S., Monteiro F. Pérez R., Panzera F. Triana O. 2012. Morphometric and molecular evidence of intraspecific biogeographical differentiation of Rhodnius pallescens (HEMIPTERA: REDUVIIDAE: RHODNIINI) from Colombia and Panama. Infection, Genetics and Evolution, 12:1975–1983
Rhodnius pallescens	-74.7994	6.77306	5	1997–2006	Attalea butyracea and Elaeis oleifera palm trees	Colombia	Antioquia	Vegachi	Gómez-Palacio A., Jaramillo-O N., Caro-Riaño H., Diaz S., Monteiro F. Pérez R., Panzera F. Triana O. 2012. Morphometric and molecular evidence of intraspecific biogeographical differentiation of Rhodnius pallescens (HEMIPTERA: REDUVIIDAE: RHODNIINI) from Colombia and Panama. Infection, Genetics and Evolution, 12:1975–1983
Rhodnius pallescens	-74.8328	5.63971	25	1997–2006	Attalea butyracea and Elaeis oleifera palm trees	Colombia	Caldas	Norcasia	Gómez-Palacio A., Jaramillo-O N., Caro-Riaño H., Diaz S., Monteiro F. Pérez R., Panzera F. Triana O. 2012. Morphometric and molecular evidence of intraspecific biogeographical differentiation of Rhodnius pallescens (HEMIPTERA: REDUVIIDAE: RHODNIINI) from Colombia and Panama. Infection, Genetics and Evolution, 12:1975–1983
Rhodnius pallescens	-73.4167	6.88333	3	1997–2006	Attalea butyracea and Elaeis oleifera palm trees	Colombia	Santander	San Vicente del Chucurí	Gómez-Palacio A., Jaramillo-O N., Caro-Riaño H., Diaz S., Monteiro F. Pérez R., Panzera F. Triana O. 2012. Morphometric and molecular evidence of intraspecific biogeographical differentiation of Rhodnius pallescens (HEMIPTERA: REDUVIIDAE: RHODNIINI) from Colombia and Panama. Infection, Genetics and Evolution, 12:1975–1983
Rhodnius pallescens	-73.1173	7.11146	2	1997–2006	Attalea butyracea and Elaeis oleifera palm trees	Colombia	Santander	Bucaramanga	Gómez-Palacio A., Jaramillo-O N., Caro-Riaño H., Diaz S., Monteiro F. Pérez R., Panzera F. Triana O. 2012. Morphometric and molecular evidence of intraspecific biogeographical differentiation of Rhodnius pallescens (HEMIPTERA: REDUVIIDAE: RHODNIINI) from Colombia and Panama. Infection, Genetics and Evolution, 12:1975–1983
Rhodnius pallescens	-73.5167	6.7	2	1997–2006	Attalea butyracea and Elaeis oleifera palm trees	Colombia	Norte de Santander	El Carmen	Gómez-Palacio A., Jaramillo-O N., Caro-Riaño H., Diaz S., Monteiro F. Pérez R., Panzera F. Triana O. 2012. Morphometric and molecular evidence of intraspecific biogeographical differentiation of Rhodnius pallescens (HEMIPTERA: REDUVIIDAE: RHODNIINI) from Colombia and Panama. Infection, Genetics and Evolution, 12:1975–1983
Rhodnius pallescens	-76.7667	8.43333	18	1997–2006	Attalea butyracea and Elaeis oleifera palm trees	Colombia	Antioquia	Necoclí	Gómez-Palacio A., Jaramillo-O N., Caro-Riaño H., Diaz S., Monteiro F. Pérez R., Panzera F. Triana O. 2012. Morphometric and molecular evidence of intraspecific biogeographical differentiation of Rhodnius pallescens (HEMIPTERA: REDUVIIDAE: RHODNIINI) from Colombia and Panama. Infection, Genetics and Evolution, 12:1975–1983
Rhodnius pallescens	-76.7361	8.06667	2	1997–2006	Attalea butyracea and Elaeis oleifera palm trees	Colombia	Antioquia	Turbo	Gómez-Palacio A., Jaramillo-O N., Caro-Riaño H., Diaz S., Monteiro F. Pérez R., Panzera F. Triana O. 2012. Morphometric and molecular evidence of intraspecific biogeographical differentiation of Rhodnius pallescens (HEMIPTERA: REDUVIIDAE: RHODNIINI) from Colombia and Panama. Infection, Genetics and Evolution, 12:1975–1983
Rhodnius pallescens	-77.2833	8.51667	5	1997–2006	Attalea butyracea and Elaeis oleifera palm trees	Colombia	Choco	Acandí	Gómez-Palacio A., Jaramillo-O N., Caro-Riaño H., Diaz S., Monteiro F. Pérez R., Panzera F. Triana O. 2012. Morphometric and molecular evidence of intraspecific biogeographical differentiation of Rhodnius pallescens (HEMIPTERA: REDUVIIDAE: RHODNIINI) from Colombia and Panama. Infection, Genetics and Evolution, 12:1975–1983
Rhodnius pallescens	-79.09	9.17412	4	1997–2006	Attalea butyracea and Elaeis oleifera palm trees	Panamá	Panamá	Chepo	Gómez-Palacio A., Jaramillo-O N., Caro-Riaño H., Diaz S., Monteiro F. Pérez R., Panzera F. Triana O. 2012. Morphometric and molecular evidence of intraspecific biogeographical differentiation of Rhodnius pallescens (HEMIPTERA: REDUVIIDAE: RHODNIINI) from Colombia and Panama. Infection, Genetics and Evolution, 12:1975–1983
Rhodnius pallescens	-79.8704	8.97891	3	1997–2006	Attalea butyracea and Elaeis oleifera palm trees	Panamá	Panamá	La Chorrera	Gómez-Palacio A., Jaramillo-O N., Caro-Riaño H., Diaz S., Monteiro F. Pérez R., Panzera F. Triana O. 2012. Morphometric and molecular evidence of intraspecific biogeographical differentiation of Rhodnius pallescens (HEMIPTERA: REDUVIIDAE: RHODNIINI) from Colombia and Panama. Infection, Genetics and Evolution, 12:1975–1983
Rhodnius pallescens	-80.9797	8.63729	54	1997–2006	Attalea butyracea and Elaeis oleifera palm trees	Panamá	Veraguas	Distrito Santa Fe	Gómez-Palacio A., Jaramillo-O N., Caro-Riaño H., Diaz S., Monteiro F. Pérez R., Panzera F. Triana O. 2012. Morphometric and molecular evidence of intraspecific biogeographical differentiation of Rhodnius pallescens (HEMIPTERA: REDUVIIDAE: RHODNIINI) from Colombia and Panama. Infection, Genetics and Evolution, 12:1975–1983
Rhodnius pallescens	-80.0698	7.53271	62	2015-2016	Acrocomia aculeata	Panamá	Los Santos	Pedasi	Rodríguez et al. 2018. Trypanosoma cruzi Infection in Rhodnius pallescens (Heteroptera: Reduviidae) Infesting Coyol Palms in the Dry Arch of Panamá. Journal of Medical Entomology, XX(X): 1–10. doi: 10.1093/jme/tjx249.
Rhodnius pallescens	-79.8858	9.10417	27	2017	Attalea butyracea	Panamá	Panamá Oeste	La Chorrera, Las Pavas	Kieran, T.J., Arnold, K.M.H., Thomas, J.C. et al. 2019. Regional biogeography of microbiota composition in the Chagas disease vector Rhodnius pallescens. Parasites Vectors 12, 504. doi:10.1186/s13071-019-3761-8
Rhodnius pallescens	-79.9958	8.77556	32	2017	Attalea butyracea	Panamá	Panamá Oeste	Trinidad de las Minas, Capira District	Kieran, T.J., Arnold, K.M.H., Thomas, J.C. et al. 2019. Regional biogeography of microbiota composition in the Chagas disease vector Rhodnius pallescens. Parasites Vectors 12, 504. doi:10.1186/s13071-019-3761-8
Rhodnius pallescens	-81.0778	8.50923	30	2017	Attalea butyracea	Panamá	Veraguas	Distrito Santa Fe	Kieran, T.J., Arnold, K.M.H., Thomas, J.C. et al. 2019. Regional biogeography of microbiota composition in the Chagas disease vector Rhodnius pallescens. Parasites Vectors 12, 504. doi:10.1186/s13071-019-3761-8
Rhodnius pallescens	-74.425	9.23944	3		Palm	Colombia	Bolivar	Mompón	Gómez-Palacio A., Jaramillo-O N., Triana O., Saldaña A., Calzada J., Pérez R., Panzera F. 2008. Chromosome variability in the Chagas disease vector Rhodnius pallescens (Hemiptera, Reduviidae, Rhodniini). Mem Inst Oswaldo Cruz, Rio de Janeiro, 103(2): 160-164.
Rhodnius pallescens	-75.95	9.35	4		Palm	Colombia	Cordoba	San Bernardo del Viento	Gómez-Palacio A., Jaramillo-O N., Triana O., Saldaña A., Calzada J., Pérez R., Panzera F. 2008. Chromosome variability in the Chagas disease vector Rhodnius pallescens (Hemiptera, Reduviidae, Rhodniini). Mem Inst Oswaldo Cruz, Rio de Janeiro, 103(2): 160-164.
Rhodnius pallescens	-74.3519	9.23917	26		Palm	Colombia	Magdalena	San Sebastián	Gómez-Palacio A., Jaramillo-O N., Triana O., Saldaña A., Calzada J., Pérez R., Panzera F. 2008. Chromosome variability in the Chagas disease vector Rhodnius pallescens (Hemiptera, Reduviidae, Rhodniini). Mem Inst Oswaldo Cruz, Rio de Janeiro, 103(2): 160-164.
Rhodnius pallescens	-74.7994	6.77306	5		Palm	Colombia	Antioquia	Vegachi	Gómez-Palacio A., Jaramillo-O N., Triana O., Saldaña A., Calzada J., Pérez R., Panzera F. 2008. Chromosome variability in the Chagas disease vector Rhodnius pallescens (Hemiptera, Reduviidae, Rhodniini). Mem Inst Oswaldo Cruz, Rio de Janeiro, 103(2): 160-164.
Rhodnius pallescens	-74.8328	5.63971	6		Palm	Colombia	Caldas	Norcasia	Gómez-Palacio A., Jaramillo-O N., Triana O., Saldaña A., Calzada J., Pérez R., Panzera F. 2008. Chromosome variability in the Chagas disease vector Rhodnius pallescens (Hemiptera, Reduviidae, Rhodniini). Mem Inst Oswaldo Cruz, Rio de Janeiro, 103(2): 160-164.
Rhodnius pallescens	-76.7667	8.43333	10		Palm	Colombia	Antioquia	Necoclí	Gómez-Palacio A., Jaramillo-O N., Triana O., Saldaña A., Calzada J., Pérez R., Panzera F. 2008. Chromosome variability in the Chagas disease vector Rhodnius pallescens (Hemiptera, Reduviidae, Rhodniini). Mem Inst Oswaldo Cruz, Rio de Janeiro, 103(2): 160-164.
Rhodnius pallescens	-80.9797	8.63729	31		Attalea butyracea and Elaeis oleifera palm trees	Panama	Veraguas	Distrito Santa Fe	Gómez-Palacio A., Jaramillo-O N., Triana O., Saldaña A., Calzada J., Pérez R., Panzera F. 2008. Chromosome variability in the Chagas disease vector Rhodnius pallescens (Hemiptera, Reduviidae, Rhodniini). Mem Inst Oswaldo Cruz, Rio de Janeiro, 103(2): 160-164.
Rhodnius pallescens	-79.6167	9.15	16		Attalea butyracea	Panama	Panamá	Distrito de Chilibre, Viento Fronto	Espino et al. 2009. Detection of Wolbachia Bacteria in Multiple Organs and Feces of the Triatomine Insect Rhodnius pallescens (Hemiptera, Reduviidae). APPLIED AND ENVIRONMENTAL MICROBIOLOGY, 7(2): 547–550
Rhodnius pallescens	-79.65	8.95	1		Attalea butyracea	Panama	Panamá Oeste	Distrito de Arraiján, Loma bonita	Espino et al. 2009. Detection of Wolbachia Bacteria in Multiple Organs and Feces of the Triatomine Insect Rhodnius pallescens (Hemiptera, Reduviidae). APPLIED AND ENVIRONMENTAL MICROBIOLOGY, 7(2): 547–551
Rhodnius pallescens	-79.7522	9.03972	6		Attalea butyracea	Panama	Panamá Oeste	Distrito de Arraiján, Santa Clara	Espino et al. 2009. Detection of Wolbachia Bacteria in Multiple Organs and Feces of the Triatomine Insect Rhodnius pallescens (Hemiptera, Reduviidae). APPLIED AND ENVIRONMENTAL MICROBIOLOGY, 7(2): 547–552
Rhodnius pallescens	-79.65	8.95	1		Attalea butyracea	Panama	Panamá Oeste	Distrito de Arraiján, Loma del Rio	Espino et al. 2009. Detection of Wolbachia Bacteria in Multiple Organs and Feces of the Triatomine Insect Rhodnius pallescens (Hemiptera, Reduviidae). APPLIED AND ENVIRONMENTAL MICROBIOLOGY, 7(2): 547–553
Rhodnius pallescens	-79.2333	9.2	1		Attalea butyracea	Panama	Panamá	Chepo, Carriazo	Espino et al. 2009. Detection of Wolbachia Bacteria in Multiple Organs and Feces of the Triatomine Insect Rhodnius pallescens (Hemiptera, Reduviidae). APPLIED AND ENVIRONMENTAL MICROBIOLOGY, 7(2): 547–554
Rhodnius pallescens	-78.0414	8.28417	1		Attalea butyracea	Panama	Darién	Chepigana, Playa Larga	Espino et al. 2009. Detection of Wolbachia Bacteria in Multiple Organs and Feces of the Triatomine Insect Rhodnius pallescens (Hemiptera, Reduviidae). APPLIED AND ENVIRONMENTAL MICROBIOLOGY, 7(2): 547–555
Rhodnius pallescens	-78.0414	8.08333	1		Attalea butyracea	Panama	Darién	Chepigana, Chuzo	Espino et al. 2009. Detection of Wolbachia Bacteria in Multiple Organs and Feces of the Triatomine Insect Rhodnius pallescens (Hemiptera, Reduviidae). APPLIED AND ENVIRONMENTAL MICROBIOLOGY, 7(2): 547–556
Rhodnius pallescens	-75.05	9.15	36		Selvaticos	Colombia	Sucre	Galeras	Lopez G. Moreno J. 1995. Genetic variability and differentiation between populations of Rhodnius prolixus and R. pallescens, vectors of Chagas' disease in Colombia. Mem Inst Oswaldo Cruz, Rio de Janeiro, 90(3): 353:357
Rhodnius pallescens	-74.95	6.16667	41		Peridomicilio	Colombia	Antioquia	San Carlos	Lopez G. Moreno J. 1995. Genetic variability and differentiation between populations of Rhodnius prolixus and R. pallescens, vectors of Chagas' disease in Colombia. Mem Inst Oswaldo Cruz, Rio de Janeiro, 90(3): 353:358
Rhodnius pallescens	-74.4992	9.245	6	1997–2013	Attalea butyracea	Colombia	Magdalena	San Zenón	Diaz et al. 2014. Dı´az S, Panzera F, Jaramillo-O N, Pe´rez R, Ferna´ndez R, et al. (2014) Genetic, Cytogenetic and Morphological Trends in the Evolution of the Rhodnius (Triatominae: Rhodniini) Trans-Andean Group. PLoS ONE 9(2): e87493. doi:10.1371/journal.pone.0087493Genetic, Cytogenetic and Morphological Trends in the Evolution of the Rhodnius (Triatominae: Rhodniini) Trans-Andean Group
Rhodnius pallescens	-74.3519	9.23917	36	1997–2013	Attalea butyracea	Colombia	Magdalena	San Sebastian de Buena Vista	Diaz et al. 2014. Dı´az S, Panzera F, Jaramillo-O N, Pe´rez R, Ferna´ndez R, et al. (2014) Genetic, Cytogenetic and Morphological Trends in the Evolution of the Rhodnius (Triatominae: Rhodniini) Trans-Andean Group. PLoS ONE 9(2): e87493. doi:10.1371/journal.pone.0087493Genetic, Cytogenetic and Morphological Trends in the Evolution of the Rhodnius (Triatominae: Rhodniini) Trans-Andean Group
Rhodnius pallescens	-74.425	9.23944	14	1997–2013	Attalea butyracea	Colombia	Bolivar	Mompós	Diaz et al. 2014. Dı´az S, Panzera F, Jaramillo-O N, Pe´rez R, Ferna´ndez R, et al. (2014) Genetic, Cytogenetic and Morphological Trends in the Evolution of the Rhodnius (Triatominae: Rhodniini) Trans-Andean Group. PLoS ONE 9(2): e87493. doi:10.1371/journal.pone.0087493Genetic, Cytogenetic and Morphological Trends in the Evolution of the Rhodnius (Triatominae: Rhodniini) Trans-Andean Group
Rhodnius pallescens	-74.3231	9.21194	3	1997–2013	Attalea butyracea	Colombia	Bolivar	San Fernando	Diaz et al. 2014. Dı´az S, Panzera F, Jaramillo-O N, Pe´rez R, Ferna´ndez R, et al. (2014) Genetic, Cytogenetic and Morphological Trends in the Evolution of the Rhodnius (Triatominae: Rhodniini) Trans-Andean Group. PLoS ONE 9(2): e87493. doi:10.1371/journal.pone.0087493Genetic, Cytogenetic and Morphological Trends in the Evolution of the Rhodnius (Triatominae: Rhodniini) Trans-Andean Group
Rhodnius pallescens	-75.55	9.73333	6	1997–2013	Attalea butyracea	Colombia	Sucre	San Onofre	Diaz et al. 2014. Dı´az S, Panzera F, Jaramillo-O N, Pe´rez R, Ferna´ndez R, et al. (2014) Genetic, Cytogenetic and Morphological Trends in the Evolution of the Rhodnius (Triatominae: Rhodniini) Trans-Andean Group. PLoS ONE 9(2): e87493. doi:10.1371/journal.pone.0087493Genetic, Cytogenetic and Morphological Trends in the Evolution of the Rhodnius (Triatominae: Rhodniini) Trans-Andean Group
Rhodnius pallescens	-75.95	9.35	7	1997–2013	Attalea butyracea	Colombia	Cordoba	San Bernardo del Viento	Diaz et al. 2014. Dı´az S, Panzera F, Jaramillo-O N, Pe´rez R, Ferna´ndez R, et al. (2014) Genetic, Cytogenetic and Morphological Trends in the Evolution of the Rhodnius (Triatominae: Rhodniini) Trans-Andean Group. PLoS ONE 9(2): e87493. doi:10.1371/journal.pone.0087493Genetic, Cytogenetic and Morphological Trends in the Evolution of the Rhodnius (Triatominae: Rhodniini) Trans-Andean Group
Rhodnius pallescens	-74.7994	6.77306	18	1997–2013	Attalea butyracea	Colombia	Antioquia	Vegachi	Diaz et al. 2014. Dı´az S, Panzera F, Jaramillo-O N, Pe´rez R, Ferna´ndez R, et al. (2014) Genetic, Cytogenetic and Morphological Trends in the Evolution of the Rhodnius (Triatominae: Rhodniini) Trans-Andean Group. PLoS ONE 9(2): e87493. doi:10.1371/journal.pone.0087493Genetic, Cytogenetic and Morphological Trends in the Evolution of the Rhodnius (Triatominae: Rhodniini) Trans-Andean Group
Rhodnius pallescens	-73.6153	8.30667	11	1997–2013	Attalea butyracea	Colombia	Cesar	Aguachica	Diaz et al. 2014. Dı´az S, Panzera F, Jaramillo-O N, Pe´rez R, Ferna´ndez R, et al. (2014) Genetic, Cytogenetic and Morphological Trends in the Evolution of the Rhodnius (Triatominae: Rhodniini) Trans-Andean Group. PLoS ONE 9(2): e87493. doi:10.1371/journal.pone.0087493Genetic, Cytogenetic and Morphological Trends in the Evolution of the Rhodnius (Triatominae: Rhodniini) Trans-Andean Group
Rhodnius pallescens	-73.4508	8.51278	9	1997–2013	Attalea butyracea	Colombia	Norte de Santander	El Carmen	Diaz et al. 2014. Dı´az S, Panzera F, Jaramillo-O N, Pe´rez R, Ferna´ndez R, et al. (2014) Genetic, Cytogenetic and Morphological Trends in the Evolution of the Rhodnius (Triatominae: Rhodniini) Trans-Andean Group. PLoS ONE 9(2): e87493. doi:10.1371/journal.pone.0087493Genetic, Cytogenetic and Morphological Trends in the Evolution of the Rhodnius (Triatominae: Rhodniini) Trans-Andean Group
Rhodnius pallescens	-73.4167	6.88333	15	1997–2013	Attalea butyracea	Colombia	Santander	San Vicente de Chucurí	Diaz et al. 2014. Dı´az S, Panzera F, Jaramillo-O N, Pe´rez R, Ferna´ndez R, et al. (2014) Genetic, Cytogenetic and Morphological Trends in the Evolution of the Rhodnius (Triatominae: Rhodniini) Trans-Andean Group. PLoS ONE 9(2): e87493. doi:10.1371/journal.pone.0087493Genetic, Cytogenetic and Morphological Trends in the Evolution of the Rhodnius (Triatominae: Rhodniini) Trans-Andean Group
Rhodnius pallescens	-73.1173	7.11146	6	1997–2013	Attalea butyracea	Colombia	Santander	Bucaramanga	Diaz et al. 2014. Dı´az S, Panzera F, Jaramillo-O N, Pe´rez R, Ferna´ndez R, et al. (2014) Genetic, Cytogenetic and Morphological Trends in the Evolution of the Rhodnius (Triatominae: Rhodniini) Trans-Andean Group. PLoS ONE 9(2): e87493. doi:10.1371/journal.pone.0087493Genetic, Cytogenetic and Morphological Trends in the Evolution of the Rhodnius (Triatominae: Rhodniini) Trans-Andean Group
Rhodnius pallescens	-74.8328	5.63971	24	1997–2013	Attalea butyracea	Colombia	Caldas	Norcasia	Diaz et al. 2014. Dı´az S, Panzera F, Jaramillo-O N, Pe´rez R, Ferna´ndez R, et al. (2014) Genetic, Cytogenetic and Morphological Trends in the Evolution of the Rhodnius (Triatominae: Rhodniini) Trans-Andean Group. PLoS ONE 9(2): e87493. doi:10.1371/journal.pone.0087493Genetic, Cytogenetic and Morphological Trends in the Evolution of the Rhodnius (Triatominae: Rhodniini) Trans-Andean Group
Rhodnius pallescens	-76.7667	8.43333	24	1997–2013	Attalea butyracea	Colombia	Atioquia	Necoclí	Diaz et al. 2014. Dı´az S, Panzera F, Jaramillo-O N, Pe´rez R, Ferna´ndez R, et al. (2014) Genetic, Cytogenetic and Morphological Trends in the Evolution of the Rhodnius (Triatominae: Rhodniini) Trans-Andean Group. PLoS ONE 9(2): e87493. doi:10.1371/journal.pone.0087493Genetic, Cytogenetic and Morphological Trends in the Evolution of the Rhodnius (Triatominae: Rhodniini) Trans-Andean Group
Rhodnius pallescens	-76.7361	8.06667	9	1997–2013	Attalea butyracea	Colombia	Atioquia	Turbo	Diaz et al. 2014. Dı´az S, Panzera F, Jaramillo-O N, Pe´rez R, Ferna´ndez R, et al. (2014) Genetic, Cytogenetic and Morphological Trends in the Evolution of the Rhodnius (Triatominae: Rhodniini) Trans-Andean Group. PLoS ONE 9(2): e87493. doi:10.1371/journal.pone.0087493Genetic, Cytogenetic and Morphological Trends in the Evolution of the Rhodnius (Triatominae: Rhodniini) Trans-Andean Group
Rhodnius pallescens	-77.2833	8.51667	15	1997–2013	Attalea butyracea	Colombia	Choco	Acandí	Diaz et al. 2014. Dı´az S, Panzera F, Jaramillo-O N, Pe´rez R, Ferna´ndez R, et al. (2014) Genetic, Cytogenetic and Morphological Trends in the Evolution of the Rhodnius (Triatominae: Rhodniini) Trans-Andean Group. PLoS ONE 9(2): e87493. doi:10.1371/journal.pone.0087493Genetic, Cytogenetic and Morphological Trends in the Evolution of the Rhodnius (Triatominae: Rhodniini) Trans-Andean Group
Rhodnius pallescens	-79.1	9.16667	12	1997–2013	Attalea butyracea	Panamá	Panamá	Distrito de Chepo	Diaz et al. 2014. Dı´az S, Panzera F, Jaramillo-O N, Pe´rez R, Ferna´ndez R, et al. (2014) Genetic, Cytogenetic and Morphological Trends in the Evolution of the Rhodnius (Triatominae: Rhodniini) Trans-Andean Group. PLoS ONE 9(2): e87493. doi:10.1371/journal.pone.0087493Genetic, Cytogenetic and Morphological Trends in the Evolution of the Rhodnius (Triatominae: Rhodniini) Trans-Andean Group
Rhodnius pallescens	-79.7833	8.88028	11	1997–2013	Attalea butyracea	Panamá	Panamá Oeste	Distrito La Chorrera	Diaz et al. 2014. Dı´az S, Panzera F, Jaramillo-O N, Pe´rez R, Ferna´ndez R, et al. (2014) Genetic, Cytogenetic and Morphological Trends in the Evolution of the Rhodnius (Triatominae: Rhodniini) Trans-Andean Group. PLoS ONE 9(2): e87493. doi:10.1371/journal.pone.0087493Genetic, Cytogenetic and Morphological Trends in the Evolution of the Rhodnius (Triatominae: Rhodniini) Trans-Andean Group
Rhodnius pallescens	-80.9797	8.63729	44	1997–2013	Attalea butyracea	Panamá	Veraguas	Distrito Santa Fe	Diaz et al. 2014. Dı´az S, Panzera F, Jaramillo-O N, Pe´rez R, Ferna´ndez R, et al. (2014) Genetic, Cytogenetic and Morphological Trends in the Evolution of the Rhodnius (Triatominae: Rhodniini) Trans-Andean Group. PLoS ONE 9(2): e87493. doi:10.1371/journal.pone.0087493Genetic, Cytogenetic and Morphological Trends in the Evolution of the Rhodnius (Triatominae: Rhodniini) Trans-Andean Group
Rhodnius pallescens	-79.895	8.90417	45	¿?	¿Attalea butyracea? (traps fitted with a UV light)	Colombia	Panamá Oeste	Llanito Verde	Updyke and Allan. 2018. An Experimental Evaluation of Cross-Vane Panel Traps for the Collection of Sylvatic Triatomines (Hemiptera: Reduviidae). Journal of Medical Entomology, 55(2), 485–489
Rhodnius pallescens	-74.9966	6.9253	23			Field collections by Dr. Gabriel Parra Henao	Colección Parra Henao
Rhodnius pallescens	-75.2018	7.1581	14			Field collections by Dr. Gabriel Parra Henao	Colección Parra Henao
Rhodnius pallescens	-76.6505	7.6044	24			Field collections by Dr. Gabriel Parra Henao	Colección Parra Henao
Rhodnius pallescens	-74.8581	6.5023	5			Field collections by Dr. Gabriel Parra Henao	Colección Parra Henao
Rhodnius pallescens	-76.5668	8.653	6			Field collections by Dr. Gabriel Parra Henao	Colección Parra Henao
Rhodnius pallescens	-76.7239	8.6408	9			Field collections by Dr. Gabriel Parra Henao	Colección Parra Henao
Rhodnius pallescens	-76.8007	8.4623	12			Field collections by Dr. Gabriel Parra Henao	Colección Parra Henao
Rhodnius pallescens	-76.8004	8.4646	11			Field collections by Dr. Gabriel Parra Henao	Colección Parra Henao
Rhodnius pallescens	-76.8017	8.4662	39			Field collections by Dr. Gabriel Parra Henao	Colección Parra Henao
Rhodnius pallescens	-76.8017	8.4658	5			Field collections by Dr. Gabriel Parra Henao	Colección Parra Henao
Rhodnius pallescens	-76.7977	8.4634	12			Field collections by Dr. Gabriel Parra Henao	Colección Parra Henao
Rhodnius pallescens	-76.8022	8.4624	9			Field collections by Dr. Gabriel Parra Henao	Colección Parra Henao
Rhodnius pallescens	-76.6877	8.4544	12			Field collections by Dr. Gabriel Parra Henao	Colección Parra Henao
Rhodnius pallescens	-76.674	8.5211	9			Field collections by Dr. Gabriel Parra Henao	Colección Parra Henao
Rhodnius pallescens	-76.6362	8.6711	10			Field collections by Dr. Gabriel Parra Henao	Colección Parra Henao
Rhodnius pallescens	-76.6442	8.4378	9			Field collections by Dr. Gabriel Parra Henao	Colección Parra Henao
Rhodnius pallescens	-76.7268	8.4878	3			Field collections by Dr. Gabriel Parra Henao	Colección Parra Henao
Rhodnius pallescens	-76.6389	8.7044	7			Field collections by Dr. Gabriel Parra Henao	Colección Parra Henao
Rhodnius pallescens	-74.673	6.4194	14			Field collections by Dr. Gabriel Parra Henao	Colección Parra Henao
Rhodnius pallescens	-74.6242	7.1081	3			Field collections by Dr. Gabriel Parra Henao	Colección Parra Henao
Rhodnius pallescens	-74.9541	6.1077	13			Field collections by Dr. Gabriel Parra Henao	Colección Parra Henao
Rhodnius pallescens	-76.6389	8.3066	2			Field collections by Dr. Gabriel Parra Henao	Colección Parra Henao
Rhodnius pallescens	-74.7331	6.7	2			Field collections by Dr. Gabriel Parra Henao	Colección Parra Henao
Rhodnius pallescens	-74.1759	6.8489	2			Field collections by Dr. Gabriel Parra Henao	Colección Parra Henao
Rhodnius pallescens	-75.4924	9.0646	4			Field collections by Dr. Gabriel Parra Henao	Colección Parra Henao
Rhodnius pallescens	-75.5773	9.2576	8			Field collections by Dr. Gabriel Parra Henao	Colección Parra Henao
Rhodnius pallescens	-75.3803	8.8706	8			Field collections by Dr. Gabriel Parra Henao	Colección Parra Henao
Rhodnius pallescens	75.5003	8.8702	13			Field collections by Dr. Gabriel Parra Henao	Colección Parra Henao
Rhodnius pallescens	75.5159	8.9067	14			Field collections by Dr. Gabriel Parra Henao	Colección Parra Henao
Rhodnius pallescens	-73.8406	11.2586	6			Field collections by Dr. Gabriel Parra Henao	Colección Parra Henao
Rhodnius pallescens	-74.1203	11.1453	6			Field collections by Dr. Gabriel Parra Henao	Colección Parra Henao
Rhodnius pallescens	-74.0306	9.1311	4			Field collections by Dr. Gabriel Parra Henao	Colección Parra Henao
Rhodnius pallescens	-74.0306	9.1311	2			Field collections by Dr. Gabriel Parra Henao	Colección Parra Henao
Rhodnius pallescens	-74.0306	9.1311	9			Field collections by Dr. Gabriel Parra Henao	Colección Parra Henao
Rhodnius pallescens	-74.0306	9.1311	2			Field collections by Dr. Gabriel Parra Henao	Colección Parra Henao
Rhodnius pallescens	-74.0306	9.1311	1			Field collections by Dr. Gabriel Parra Henao	Colección Parra Henao
Rhodnius pallescens	-74.0306	9.1311	13			Field collections by Dr. Gabriel Parra Henao	Colección Parra Henao
Rhodnius pallescens	-74.0306	9.1311	5			Field collections by Dr. Gabriel Parra Henao	Colección Parra Henao
Rhodnius pallescens	-74.0306	9.1311	14			Field collections by Dr. Gabriel Parra Henao	Colección Parra Henao
Rhodnius pallescens	-73.9383	9.1252	6			Field collections by Dr. Gabriel Parra Henao	Colección Parra Henao
Rhodnius pallescens	-73.9383	9.1252	12			Field collections by Dr. Gabriel Parra Henao	Colección Parra Henao
Rhodnius pallescens	-73.9036	9.1689	1			Field collections by Dr. Gabriel Parra Henao	Colección Parra Henao
Rhodnius pallescens	-74.0934	9.1932	2			Field collections by Dr. Gabriel Parra Henao	Colección Parra Henao
Rhodnius pallescens	-74.0934	9.1932	4			Field collections by Dr. Gabriel Parra Henao	Colección Parra Henao
Rhodnius pallescens	-74.0934	9.1932	4			Field collections by Dr. Gabriel Parra Henao	Colección Parra Henao
Rhodnius pallescens	-73.9086	9.1775	7			Field collections by Dr. Gabriel Parra Henao	Colección Parra Henao
Rhodnius pallescens	-73.9086	9.1775	6			Field collections by Dr. Gabriel Parra Henao	Colección Parra Henao
Rhodnius pallescens	-73.9759	9.1833	7			Field collections by Dr. Gabriel Parra Henao	Colección Parra Henao
Rhodnius pallescens	-73.9174	10.5061	1			Field collections by Dr. Gabriel Parra Henao	Colección Parra Henao
Rhodnius pallescens	-74.3204	9.4144	1			Field collections by Dr. Gabriel Parra Henao	Colección Parra Henao
Rhodnius pallescens	-75.2122	8.8248	1			Field collections by Dr. Gabriel Parra Henao	Colección Parra Henao
Rhodnius pallescens	-75.2122	8.8248	1			Field collections by Dr. Gabriel Parra Henao	Colección Parra Henao
Rhodnius pallescens	-74.8823	9.1048	2			Field collections by Dr. Gabriel Parra Henao	Colección Parra Henao
Rhodnius pallescens	-75.0027	9.0698	4			Field collections by Dr. Gabriel Parra Henao	Colección Parra Henao
Rhodnius pallescens	-74.8994	9.1293	3			Field collections by Dr. Gabriel Parra Henao	Colección Parra Henao
Rhodnius pallescens	-74.6217	8.4598	8			Field collections by Dr. Gabriel Parra Henao	Colección Parra Henao
Rhodnius pallescens	-75.2845	8.743	8			Field collections by Dr. Gabriel Parra Henao	Colección Parra Henao
Rhodnius pallescens	-74.9422	9.0077	1			Field collections by Dr. Gabriel Parra Henao	Colección Parra Henao
Rhodnius pallescens	-75.055	9.0676	4			Field collections by Dr. Gabriel Parra Henao	Colección Parra Henao
Rhodnius pallescens	-75.055	9.0676	2			Field collections by Dr. Gabriel Parra Henao	Colección Parra Henao
Rhodnius pallescens	-75.0806	9.0545	1			Field collections by Dr. Gabriel Parra Henao	Colección Parra Henao
Rhodnius pallescens	-75.2315	8.6441	1			Field collections by Dr. Gabriel Parra Henao	Colección Parra Henao
Rhodnius pallescens	-75.1468	8.595	1			Field collections by Dr. Gabriel Parra Henao	Colección Parra Henao
Rhodnius pallescens	-75.3212	8.6779	1			Field collections by Dr. Gabriel Parra Henao	Colección Parra Henao
Rhodnius pallescens	-75.1752	8.6135	3			Field collections by Dr. Gabriel Parra Henao	Colección Parra Henao
Rhodnius pallescens	-75.1449	8.6852	4			Field collections by Dr. Gabriel Parra Henao	Colección Parra Henao
Rhodnius pallescens	-75.3216	8.6995	2			Field collections by Dr. Gabriel Parra Henao	Colección Parra Henao
Rhodnius pallescens	-75.6401	9.6991	2			Field collections by Dr. Gabriel Parra Henao	Colección Parra Henao
Rhodnius pallescens	-75.6005	9.9175	2			Field collections by Dr. Gabriel Parra Henao	Colección Parra Henao
Rhodnius pallescens	-75.6005	9.9175	2			Field collections by Dr. Gabriel Parra Henao	Colección Parra Henao
Rhodnius pallescens	-75.4874	9.8428	2			Field collections by Dr. Gabriel Parra Henao	Colección Parra Henao
Rhodnius pallescens	-75.4874	9.8428	2			Field collections by Dr. Gabriel Parra Henao	Colección Parra Henao
Rhodnius pallescens	-75.4874	9.8428	6			Field collections by Dr. Gabriel Parra Henao	Colección Parra Henao
Rhodnius pallescens	-75.4288	9.886	2			Field collections by Dr. Gabriel Parra Henao	Colección Parra Henao
Rhodnius pallescens	-76.4336	8.8572	5			Field collections by Dr. Gabriel Parra Henao	Colección Parra Henao
Rhodnius pallescens	-76.4336	8.8572	6			Field collections by Dr. Gabriel Parra Henao	Colección Parra Henao
Rhodnius pallescens	-74.5867	6.1917	7			Field collections by Dr. Gabriel Parra Henao	Colección Parra Henao
Rhodnius pallescens	-74.5333	7.0308	7			Field collections by Dr. Gabriel Parra Henao	Colección Parra Henao
Rhodnius pallescens	-74.5333	7.0308	4			Field collections by Dr. Gabriel Parra Henao	Colección Parra Henao
Rhodnius pallescens	-76.53	8.7631	1			Field collections by Dr. Gabriel Parra Henao	Colección Parra Henao
Rhodnius pallescens	-76.3606	8.2822	1			Field collections by Dr. Gabriel Parra Henao	Colección Parra Henao
Rhodnius pallescens	-76.3606	8.2822	4			Field collections by Dr. Gabriel Parra Henao	Colección Parra Henao
Rhodnius pallescens	-75.4028	7.5881	29			Field collections by Dr. Gabriel Parra Henao	Colección Parra Henao
Rhodnius pallescens	-76.7317	8.0981	7			Field collections by Dr. Gabriel Parra Henao	Colección Parra Henao
Rhodnius pallescens	-74.8017	6.7731	2			Field collections by Dr. Gabriel Parra Henao	Colección Parra Henao
Rhodnius pallescens	-74.8017	6.7731	1			Field collections by Dr. Gabriel Parra Henao	Colección Parra Henao
Rhodnius pallescens	-73.9142	7.0078	4			Field collections by Dr. Gabriel Parra Henao	Colección Parra Henao
Rhodnius pallescens	-74.8711	7.4942	7			Field collections by Dr. Gabriel Parra Henao	Colección Parra Henao
Rhodnius pallescens	-75.4117	10.3325	6			Field collections by Dr. Gabriel Parra Henao	Colección Parra Henao
Rhodnius pallescens	-76.2411	8.79	5			Field collections by Dr. Gabriel Parra Henao	Colección Parra Henao
Rhodnius pallescens	-75.5883	8.4147	1			Field collections by Dr. Gabriel Parra Henao	Colección Parra Henao
Rhodnius pallescens	-75.5883	8.4147	9			Field collections by Dr. Gabriel Parra Henao	Colección Parra Henao
Rhodnius pallescens	-75.7022	8.8006	3			Field collections by Dr. Gabriel Parra Henao	Colección Parra Henao
Rhodnius pallescens	-75.8419	8.9603	5			Field collections by Dr. Gabriel Parra Henao	Colección Parra Henao
Rhodnius pallescens	-75.2806	8.8606	2			Field collections by Dr. Gabriel Parra Henao	Colección Parra Henao
Rhodnius pallescens	-73.5894	4.0983	2			Field collections by Dr. Gabriel Parra Henao	Colección Parra Henao
Rhodnius pallescens	-75.1898	7.1695	4			Field collections by Dr. Gabriel Parra Henao	Colección Parra Henao
Rhodnius pallescens	-76.2759	8.6079	4			Field collections by Dr. Gabriel Parra Henao	Colección Parra Henao
Rhodnius pallescens	-76.3927	8.6257	5			Field collections by Dr. Gabriel Parra Henao	Colección Parra Henao
Rhodnius pallescens	-76.6583	7.5755	5			Field collections by Dr. Gabriel Parra Henao	Colección Parra Henao
Rhodnius pallescens	-74.7485	6.5484	17			Field collections by Dr. Gabriel Parra Henao	Colección Parra Henao
Rhodnius pallescens	-76.7081	8.6378	9			Field collections by Dr. Gabriel Parra Henao	Colección Parra Henao
Rhodnius pallescens	-76.6505	8.4795	6			Field collections by Dr. Gabriel Parra Henao	Colección Parra Henao
Rhodnius pallescens	-76.7871	8.4371	13			Field collections by Dr. Gabriel Parra Henao	Colección Parra Henao
Rhodnius pallescens	-76.5667	8.5008	5			Field collections by Dr. Gabriel Parra Henao	Colección Parra Henao
Rhodnius pallescens	-76.5667	8.5008	10			Field collections by Dr. Gabriel Parra Henao	Colección Parra Henao
Rhodnius pallescens	-76.5667	8.5008	17			Field collections by Dr. Gabriel Parra Henao	Colección Parra Henao
Rhodnius pallescens	-74.6579	6.3672	12			Field collections by Dr. Gabriel Parra Henao	Colección Parra Henao
Rhodnius pallescens	-74.7567	7.0712	9			Field collections by Dr. Gabriel Parra Henao	Colección Parra Henao
Rhodnius pallescens	-74.6288	7.1474	5			Field collections by Dr. Gabriel Parra Henao	Colección Parra Henao
Rhodnius pallescens	-76.6113	8.7283	4			Field collections by Dr. Gabriel Parra Henao	Colección Parra Henao
Rhodnius pallescens	-76.5155	8.7418	2			Field collections by Dr. Gabriel Parra Henao	Colección Parra Henao
Rhodnius pallescens	-76.8708	7.7809	5			Field collections by Dr. Gabriel Parra Henao	Colección Parra Henao
Rhodnius pallescens	-76.6115	8.2038	4			Field collections by Dr. Gabriel Parra Henao	Colección Parra Henao
Rhodnius pallescens	-76.4847	8.3717	9			Field collections by Dr. Gabriel Parra Henao	Colección Parra Henao
Rhodnius pallescens	-74.8404	6.8886	4			Field collections by Dr. Gabriel Parra Henao	Colección Parra Henao
Rhodnius pallescens	-74.7417	6.7128	3			Field collections by Dr. Gabriel Parra Henao	Colección Parra Henao
Rhodnius pallescens	-73.6334	3.067	4			Field collections by Dr. Gabriel Parra Henao	Colección Parra Henao
Rhodnius pallescens	-73.6169	3.1717	6			Field collections by Dr. Gabriel Parra Henao	Colección Parra Henao
Rhodnius pallescens	-67.6538	6.1237	10			Field collections by Dr. Gabriel Parra Henao	Colección Parra Henao
Rhodnius pallescens	-73.8356	8.5325	7			Field collections by Dr. Gabriel Parra Henao	Colección Parra Henao
Rhodnius pallescens	-72.6389	2.5579	3			Field collections by Dr. Gabriel Parra Henao	Colección Parra Henao
Rhodnius pallescens	-74.7855	9.7973	15			Field collections by Dr. Gabriel Parra Henao	Colección Parra Henao
Rhodnius pallescens	-75.2575	9.4836	9			Field collections by Dr. Gabriel Parra Henao	Colección Parra Henao
Rhodnius pallescens	-74.63	4.3611	4			Field collections by Dr. Gabriel Parra Henao	Colección Parra Henao
Rhodnius pallescens	-74.4981	4.525	12			Field collections by Dr. Gabriel Parra Henao	Colección Parra Henao
Rhodnius pallescens	-74.4981	4.525	3			Field collections by Dr. Gabriel Parra Henao	Colección Parra Henao
Rhodnius pallescens	-74.5511	4.5475	9			Field collections by Dr. Gabriel Parra Henao	Colección Parra Henao
Rhodnius pallescens	-74.5511	4.5475	11			Field collections by Dr. Gabriel Parra Henao	Colección Parra Henao
Rhodnius pallescens	-74.5169	5.4133	8			Field collections by Dr. Gabriel Parra Henao	Colección Parra Henao
Rhodnius pallescens	-74.5169	5.4133	12			Field collections by Dr. Gabriel Parra Henao	Colección Parra Henao
Rhodnius pallescens	-74.4436	4.6667	5			Field collections by Dr. Gabriel Parra Henao	Colección Parra Henao
Rhodnius pallescens	-74.1958	9.1588	5			Field collections by Dr. Gabriel Parra Henao	Colección Parra Henao
Rhodnius pallescens	-73.3167	7.6757	3			Field collections by Dr. Gabriel Parra Henao	Colección Parra Henao
Rhodnius pallescens	-73.9009	6.164	2			Field collections by Dr. Gabriel Parra Henao	Colección Parra Henao
Rhodnius pallescens	-73.9009	6.164	15			Field collections by Dr. Gabriel Parra Henao	Colección Parra Henao
Rhodnius pallescens	-73.9009	6.164	11			Field collections by Dr. Gabriel Parra Henao	Colección Parra Henao
Rhodnius pallescens	-73.77	6.1652	5			Field collections by Dr. Gabriel Parra Henao	Colección Parra Henao
Rhodnius pallescens	-73.81	6.1635	8			Field collections by Dr. Gabriel Parra Henao	Colección Parra Henao
Rhodnius pallescens	-73.81	6.1635	3			Field collections by Dr. Gabriel Parra Henao	Colección Parra Henao
Rhodnius pallescens	-73.81	6.1635	7			Field collections by Dr. Gabriel Parra Henao	Colección Parra Henao
Rhodnius pallescens	-73.7663	5.9656	8			Field collections by Dr. Gabriel Parra Henao	Colección Parra Henao
Rhodnius pallescens	-73.7663	5.9656	5			Field collections by Dr. Gabriel Parra Henao	Colección Parra Henao
Rhodnius pallescens	-73.7663	5.9656	3			Field collections by Dr. Gabriel Parra Henao	Colección Parra Henao
Rhodnius pallescens	-73.9145	6.149	7			Field collections by Dr. Gabriel Parra Henao	Colección Parra Henao
